# Supplementary material for: (2-Chloro­benzo[h]quinolin-3-yl)methanol
Source: Acta Crystallogr Sect E Struct Rep Online. 2010 Mar 27;66(Pt 4):o953. doi: 10.1107/S1600536810010767 (PMC2983997; doi:10.1107/S1600536810010767)
Supplement: Supplementary file 2 [file e-66-0o953-Isup2.hkl]

#
# h,k,l, Fc-squared, Fo-squared, sigma(Fo-squared) and status flag
#
data_I
_shelx_title ' NAM in P2(1)/c'
_shelx_refln_list_code          4
_shelx_F_calc_maximum      180.01
_exptl_crystal_F_000       504.00
_reflns_d_resolution_high  0.8107
 
loop_
 _symmetry_equiv_pos_as_xyz
 'x, y, z'
 '-x, y+1/2, -z+1/2'
 '-x, -y, -z'
 'x, -y-1/2, z-1/2'
 
_cell_length_a    16.6953
_cell_length_b     4.6146
_cell_length_c    14.5588
_cell_angle_alpha  90.000
_cell_angle_beta   95.123
_cell_angle_gamma  90.000
 
_shelx_F_squared_multiplier     1.000
 
loop_
 _refln_index_h
 _refln_index_k
 _refln_index_l
 _refln_F_squared_calc
 _refln_F_squared_meas
 _refln_F_squared_sigma
 _refln_observed_status
   2   0   0     2662.88     2657.33     29.45 o
   3   0   0       47.35       53.15      1.11 o
   4   0   0     2651.78     2623.47     13.59 o
   5   0   0        1.83        1.34      0.63 o
   6   0   0       22.88       17.71      0.99 o
   7   0   0      972.45      921.78     10.31 o
   8   0   0      580.35      595.09      5.43 o
   9   0   0     3005.07     3156.13     24.49 o
  10   0   0     1086.38     1165.42     18.55 o
  11   0   0     1778.45     1893.67     14.81 o
  12   0   0        0.46        1.56      2.33 o
  13   0   0      269.38      291.26      8.46 o
  14   0   0       16.03       18.40      3.99 o
  15   0   0        5.84        9.48      3.87 o
  16   0   0        6.75        2.82      4.04 o
  17   0   0       82.42       83.68      6.51 o
  18   0   0       10.05       17.23      4.01 o
  19   0   0       76.82       95.16      8.39 o
  20   0   0        3.58        4.34      3.92 o
   1   1   0      353.87      309.52      2.78 o
   2   1   0      997.52      980.56      5.35 o
   3   1   0    32402.09    31924.29    171.37 o
   4   1   0       50.11       62.01      1.46 o
   5   1   0     1491.00     1545.90      8.09 o
   6   1   0     2525.99     2636.21     12.23 o
   7   1   0       49.56       66.49      2.09 o
   8   1   0      921.69     1055.96     12.23 o
   9   1   0       11.90        8.23      1.51 o
  10   1   0      793.59      792.52     15.38 o
  11   1   0      222.81      213.55      4.98 o
  12   1   0      278.62      297.71      5.03 o
  13   1   0      141.23      126.73      3.71 o
  14   1   0      381.02      382.22      6.18 o
  15   1   0       15.53       23.16      2.57 o
  16   1   0       84.46       89.57      4.86 o
  17   1   0        0.73        1.59      2.64 o
  18   1   0      134.85      121.95      5.25 o
  19   1   0        9.74       10.74      3.33 o
  20   1   0        3.86        3.90      4.22 o
   0   2   0      441.85      433.86      5.01 o
   1   2   0       27.48       26.63      1.23 o
   2   2   0      146.61      138.61      2.18 o
   3   2   0     1744.58     1777.16     15.65 o
   4   2   0      188.74      235.89      2.93 o
   5   2   0       34.54       52.79      1.79 o
   6   2   0     5520.26     5758.50     19.02 o
   7   2   0      530.38      529.50      5.85 o
   8   2   0      990.84      980.33      7.74 o
   9   2   0      256.50      256.09      6.12 o
  10   2   0       59.43       63.30      3.01 o
  11   2   0       71.44       62.40      3.31 o
  12   2   0      104.32       98.10      3.86 o
  13   2   0      229.19      213.09      6.73 o
  14   2   0       13.48       13.65      2.50 o
  15   2   0      109.66       98.18      5.16 o
  16   2   0      164.27      154.36      5.53 o
  17   2   0       78.15       80.99      4.58 o
  18   2   0        4.61        3.68      2.91 o
  19   2   0        9.85        8.58      3.71 o
   1   3   0       35.28       37.48      1.60 o
   2   3   0       79.87       83.79      2.29 o
   3   3   0       56.77       58.44      2.11 o
   4   3   0      143.91      134.90      3.50 o
   5   3   0       19.51       14.95      1.21 o
   6   3   0      231.60      221.57      3.93 o
   7   3   0       82.94       80.11      2.75 o
   8   3   0       67.46       74.75      3.55 o
   9   3   0      580.73      600.80      8.62 o
  10   3   0      176.45      151.30      4.90 o
  11   3   0      209.35      192.98      5.09 o
  12   3   0       96.07       82.67      4.05 o
  13   3   0       43.20       36.91      3.13 o
  14   3   0       33.96       34.23      3.43 o
  15   3   0        3.78        2.78      2.55 o
  16   3   0        2.38        0.00      2.86 o
  17   3   0        2.95        2.48      3.40 o
   0   4   0       12.65       12.73      3.96 o
   1   4   0      165.26      156.68      6.15 o
   2   4   0       87.58       93.67      5.23 o
   3   4   0        1.87        0.00      2.45 o
   4   4   0       62.81       70.19      3.97 o
   5   4   0       11.42       11.89      2.60 o
   6   4   0       21.64       21.35      2.95 o
   7   4   0       99.14       98.14      4.75 o
   8   4   0        6.46       14.45      2.87 o
   9   4   0       29.31       30.31      3.46 o
  10   4   0       23.68       19.82      3.11 o
  11   4   0        1.37        5.44      3.18 o
  12   4   0      176.86      179.97      6.64 o
  13   4   0        2.31        5.41      3.38 o
  14   4   0       16.99        5.29      3.85 o
   1   5   0        6.82        4.89      3.22 o
   2   5   0        0.08        1.88      3.37 o
   3   5   0        6.89       10.44      3.45 o
   4   5   0      108.21      103.93      5.93 o
   5   5   0       40.84       50.34      5.44 o
   6   5   0       58.76       43.20      5.36 o
   7   5   0       13.60        7.43      4.13 o
   8   5   0        6.05       10.60      4.33 o
   9   5   0        3.42        4.92      4.33 o
 -20   1   1       10.59        8.59      3.32 o
 -19   1   1       28.81       26.36      3.37 o
 -18   1   1       61.71       68.39      4.48 o
 -17   1   1       61.18       47.56      4.42 o
 -16   1   1        3.16        3.11      2.44 o
 -15   1   1        8.09       10.27      2.64 o
 -14   1   1       29.94       30.98      2.91 o
 -13   1   1        7.84       10.35      2.25 o
 -12   1   1      254.10      273.24      6.40 o
 -11   1   1       79.62       83.84      3.44 o
 -10   1   1       32.50       34.45      2.46 o
  -9   1   1       24.49       22.78      1.82 o
  -8   1   1      469.96      557.34      7.10 o
  -7   1   1       34.22       49.21      1.60 o
  -6   1   1      804.43      851.40      6.45 o
  -5   1   1       42.84       38.27      1.00 o
  -4   1   1     7992.92     7912.98     25.94 o
  -3   1   1     7599.83     7513.72     13.53 o
  -2   1   1     1012.71      995.42      7.40 o
  -1   1   1      153.66      157.12      1.54 o
   0   1   1      477.86      457.07      2.45 o
   1   1   1     2608.85     2546.78     10.69 o
   2   1   1     5662.59     5543.38     15.17 o
   3   1   1     4408.53     4328.57     15.17 o
   4   1   1     7055.58     6944.76     25.02 o
   5   1   1       16.47       15.27      0.85 o
   6   1   1       80.14       81.69      1.90 o
   7   1   1     1704.77     1772.45      9.29 o
   8   1   1       51.69       61.65      2.41 o
   9   1   1       84.69       80.34      2.31 o
  10   1   1      332.33      343.27      5.09 o
  11   1   1        0.07        0.54      1.40 o
  12   1   1        5.36        7.98      1.92 o
  13   1   1      237.36      240.73      5.13 o
  14   1   1       91.31       94.52      3.80 o
  15   1   1      110.53      112.81      4.11 o
  16   1   1        1.32        1.51      2.20 o
  17   1   1       22.63       20.89      2.81 o
  18   1   1       57.53       58.43      4.40 o
  19   1   1        6.27        1.64      3.67 o
  20   1   1        2.28        0.40      6.03 o
 -19   2   1        5.73        8.38      3.23 o
 -18   2   1       13.88       12.64      3.10 o
 -17   2   1       49.11       35.33      3.65 o
 -16   2   1       77.44       64.63      4.62 o
 -15   2   1      304.23      309.25      8.26 o
 -14   2   1       13.83        6.70      2.71 o
 -13   2   1        5.79        7.72      2.40 o
 -12   2   1        0.04        2.02      2.15 o
 -11   2   1        4.27        5.17      1.99 o
 -10   2   1       17.53       19.93      1.89 o
  -9   2   1      107.47      108.67      3.20 o
  -8   2   1        5.29        7.43      1.82 o
  -7   2   1     1123.80     1193.68     14.19 o
  -6   2   1     1884.27     1929.99     11.04 o
  -5   2   1      256.97      306.96      4.48 o
  -4   2   1      342.40      390.92      4.09 o
  -3   2   1     2738.55     2737.66     14.67 o
  -2   2   1     1109.73     1074.85      7.46 o
  -1   2   1     1073.75     1016.58      4.90 o
   0   2   1      368.31      355.68      3.29 o
   1   2   1      380.96      358.20      3.40 o
   2   2   1       83.88       89.03      1.70 o
   3   2   1        1.91        3.60      0.79 o
   4   2   1       82.81       88.82      1.86 o
   5   2   1     2659.04     2781.25     14.02 o
   6   2   1     2166.84     2160.86     10.88 o
   7   2   1      432.76      435.71      4.90 o
   8   2   1        1.60        2.13      1.44 o
   9   2   1        4.10        4.24      1.33 o
  10   2   1        6.37        9.47      1.55 o
  11   2   1      147.62      148.17      4.61 o
  12   2   1      217.28      230.37      5.72 o
  13   2   1       86.71       87.02      3.65 o
  14   2   1       18.73       16.96      2.41 o
  15   2   1       58.04       60.28      3.54 o
  16   2   1       85.22       70.23      3.88 o
  17   2   1       13.37       20.07      2.74 o
  18   2   1        0.88        2.59      3.27 o
  19   2   1        8.63        9.65      3.65 o
 -17   3   1       11.46       12.90      4.09 o
 -16   3   1       35.76       36.29      3.39 o
 -15   3   1        2.77        1.46      2.63 o
 -14   3   1        0.31        0.20      2.32 o
 -13   3   1      154.34      135.95      5.40 o
 -12   3   1      254.73      243.34      6.66 o
 -11   3   1       36.27       26.90      3.16 o
 -10   3   1      281.20      287.78      6.80 o
  -9   3   1      369.75      364.28      7.44 o
  -8   3   1        3.20       11.31      3.36 o
  -7   3   1        0.21        1.40      1.53 o
  -6   3   1       23.21       23.20      1.82 o
  -5   3   1      201.06      210.50      3.92 o
  -4   3   1      207.80      206.64      3.59 o
  -3   3   1      209.31      205.16      6.56 o
  -2   3   1      839.76      849.19     10.91 o
  -1   3   1      181.66      181.47      2.71 o
   0   3   1      736.64      734.53      6.83 o
   1   3   1        4.02        3.98      1.12 o
   2   3   1       78.20       72.52      2.20 o
   3   3   1        9.78        7.95      1.14 o
   4   3   1      111.54      107.76      2.71 o
   5   3   1      153.22      143.02      3.40 o
   6   3   1       28.57       27.33      1.77 o
   7   3   1       61.42       56.55      2.52 o
   8   3   1     1174.36     1170.27     13.34 o
   9   3   1     1045.46     1032.36     11.12 o
  10   3   1      129.59      118.86      4.49 o
  11   3   1       19.89       14.10      2.70 o
  12   3   1       65.03       61.64      3.67 o
  13   3   1        9.70       13.96      2.40 o
  14   3   1       20.58       25.47      2.75 o
  15   3   1        0.01        0.00      2.38 o
  16   3   1        0.79        0.11      2.92 o
  17   3   1        6.81        4.69      3.13 o
 -14   4   1       13.43       15.56      4.03 o
 -13   4   1       11.63       13.80      3.72 o
 -12   4   1       84.69       68.91      5.23 o
 -11   4   1        6.47       12.73      3.15 o
 -10   4   1      119.42      114.98      7.30 o
  -9   4   1       33.49       34.32      3.39 o
  -8   4   1      146.16      133.29      5.32 o
  -7   4   1       93.96      107.29      4.85 o
  -6   4   1       60.06       65.37      3.99 o
  -5   4   1       45.72       46.02      3.43 o
  -4   4   1        1.47        1.15      2.33 o
  -3   4   1        0.34        1.21      2.27 o
  -2   4   1        0.23        0.00      2.16 o
  -1   4   1       15.44       15.67      2.50 o
   0   4   1        0.01        0.00      2.36 o
   1   4   1       40.88       36.95      3.26 o
   2   4   1      232.98      223.71      6.61 o
   3   4   1      413.33      403.21      8.14 o
   4   4   1       37.13       40.32      2.84 o
   5   4   1        0.01        0.00      2.16 o
   6   4   1       89.21       89.22      4.23 o
   7   4   1       78.13       80.34      3.90 o
   8   4   1       22.86       23.51      2.77 o
   9   4   1       34.62       32.12      3.15 o
  10   4   1        0.81        3.25      2.66 o
  11   4   1      326.79      316.34      7.50 o
  12   4   1       80.37       83.33      4.61 o
  13   4   1      169.86      138.92      7.18 o
  14   4   1       29.89       25.82      4.65 o
  -9   5   1       24.41       31.21      4.84 o
  -8   5   1       22.48       32.35      5.08 o
  -7   5   1       81.15       83.03      6.54 o
  -6   5   1       32.58       28.58      5.02 o
  -5   5   1       13.97       14.21      4.21 o
  -4   5   1       13.87       11.75      4.73 o
  -3   5   1        0.61        0.00      3.97 o
  -2   5   1        1.94        4.53      4.08 o
  -1   5   1       23.78       24.79      3.90 o
   0   5   1       17.09       18.51      3.54 o
   1   5   1       12.02        8.96      3.45 o
   2   5   1        1.49        1.37      3.30 o
   3   5   1       19.01       20.26      3.70 o
   4   5   1        0.03        0.00      3.40 o
   5   5   1       77.82       83.74      5.59 o
   6   5   1       44.73       48.32      5.80 o
   7   5   1        0.05        1.94      4.07 o
   8   5   1        1.09        0.00      4.09 o
   9   5   1        0.01        0.00      4.34 o
 -20   0   2        8.95        4.70      3.96 o
 -19   0   2        4.31        7.41      3.48 o
 -18   0   2       23.82       27.79      4.43 o
 -17   0   2       58.58       61.21      5.10 o
 -16   0   2       16.82       12.68      3.10 o
 -15   0   2      115.56      116.70      5.16 o
 -14   0   2      127.80      117.65      4.93 o
 -13   0   2      144.89      149.96      7.09 o
 -12   0   2      615.75      654.52      9.74 o
 -11   0   2      509.66      518.65      7.89 o
 -10   0   2      597.73      639.23      8.18 o
  -9   0   2      720.70      766.02     12.38 o
  -8   0   2      687.73      635.72      7.62 o
  -7   0   2     1253.85     1243.84      8.64 o
  -6   0   2      436.45      414.55      5.73 o
  -5   0   2       76.12       74.41      1.84 o
  -4   0   2     7806.49     7494.36     37.22 o
  -3   0   2     1186.65     1212.99      8.75 o
  -2   0   2      305.76      318.16      3.21 o
  -1   0   2    10415.68    10438.93     88.97 o
   0   0   2      578.82      541.68      7.09 o
   1   0   2     5908.01     5822.06     49.57 o
   2   0   2      947.35      896.73      4.40 o
   3   0   2     7934.10     7789.10     70.47 o
   4   0   2     1882.28     1819.58     11.28 o
   5   0   2     3680.37     3566.76     16.23 o
   6   0   2     2155.16     2050.52     26.92 o
   7   0   2     1155.89     1051.89      7.78 o
   8   0   2      106.96      108.11      5.77 o
   9   0   2      122.52      110.63      3.29 o
  10   0   2       28.27       24.05      2.11 o
  11   0   2      618.80      642.89      9.93 o
  12   0   2       50.17       49.47      3.66 o
  13   0   2       22.68       24.56      3.31 o
  14   0   2        2.17        0.00      2.73 o
  15   0   2       12.56       11.89      3.10 o
  16   0   2       35.50       32.26      4.20 o
  17   0   2      139.82      136.75      6.63 o
  18   0   2       48.97       48.55      4.85 o
  19   0   2        1.21        0.00      7.74 o
  20   0   2       47.44       24.14      9.84 o
 -20   1   2        0.02        0.00      3.12 o
 -19   1   2       25.62       22.69      3.29 o
 -18   1   2        4.53        6.89      2.87 o
 -17   1   2        0.73        4.48      2.72 o
 -16   1   2        0.01        0.00      2.57 o
 -15   1   2      139.95      150.41      5.01 o
 -14   1   2      195.75      196.51      5.39 o
 -13   1   2        0.84        1.08      2.11 o
 -12   1   2       11.44        7.70      2.30 o
 -11   1   2        0.02        0.07      1.99 o
 -10   1   2      428.26      416.92      7.36 o
  -9   1   2      655.58      678.54     14.02 o
  -8   1   2      323.65      338.07      5.35 o
  -7   1   2     2565.50     2677.27     16.86 o
  -6   1   2     1469.97     1484.00      8.90 o
  -5   1   2     1012.30      967.89      4.60 o
  -4   1   2       45.54       39.79      1.17 o
  -3   1   2      169.79      171.08      2.26 o
  -2   1   2      297.62      311.28      2.86 o
  -1   1   2     3024.73     2960.22     17.53 o
   0   1   2      349.98      331.28      2.14 o
   1   1   2      208.08      210.03      2.00 o
   2   1   2     9189.15     9089.08     21.68 o
   3   1   2      253.63      236.20      2.09 o
   4   1   2       50.36       65.79      1.20 o
   5   1   2      179.00      173.59      2.09 o
   6   1   2     1335.68     1286.92      8.48 o
   7   1   2      417.47      397.34      3.94 o
   8   1   2      907.49      868.75     14.09 o
   9   1   2       58.98       56.88      2.15 o
  10   1   2       14.27       12.57      1.36 o
  11   1   2       96.07       95.40      2.59 o
  12   1   2       23.39       23.20      2.02 o
  13   1   2       12.24       11.44      1.94 o
  14   1   2        0.82        0.00      2.12 o
  15   1   2       92.84       93.32      3.74 o
  16   1   2       21.95       25.23      3.17 o
  17   1   2        9.54        4.70      2.52 o
  18   1   2        2.80        0.00      3.34 o
  19   1   2        7.32        5.56      4.68 o
 -19   2   2       17.92       17.75      3.60 o
 -18   2   2        0.74        1.87      2.97 o
 -17   2   2        3.17        5.04      2.94 o
 -16   2   2       30.15       27.73      4.26 o
 -15   2   2        0.42        0.00      2.97 o
 -14   2   2       28.66       25.36      3.49 o
 -13   2   2        7.13        5.89      2.43 o
 -12   2   2      143.89      134.83      4.69 o
 -11   2   2      183.61      166.63      4.94 o
 -10   2   2        9.08        9.64      2.27 o
  -9   2   2        4.84        6.07      1.90 o
  -8   2   2       26.07       24.26      2.81 o
  -7   2   2      136.33      120.46      3.98 o
  -6   2   2      495.51      526.37      7.65 o
  -5   2   2      251.34      289.92      4.58 o
  -4   2   2     1458.55     1544.05     14.23 o
  -3   2   2      151.47      137.12      2.81 o
  -2   2   2       97.84       85.17      1.75 o
  -1   2   2      104.48      107.09      1.78 o
   0   2   2      487.86      492.66      3.83 o
   1   2   2     1111.20     1117.88      9.59 o
   2   2   2     1157.73     1076.09      7.26 o
   3   2   2        2.59        4.62      0.83 o
   4   2   2      148.46      141.71      2.84 o
   5   2   2     3221.07     3290.44     11.73 o
   6   2   2       83.76      100.16      2.31 o
   7   2   2      506.22      531.24      5.02 o
   8   2   2        0.31        0.56      1.12 o
   9   2   2      332.33      328.08      4.82 o
  10   2   2       28.07       27.59      1.67 o
  11   2   2       21.43       19.43      2.09 o
  12   2   2       59.35       52.71      3.15 o
  13   2   2       32.15       33.77      2.65 o
  14   2   2       25.23       30.86      2.70 o
  15   2   2       18.23       12.82      2.22 o
  16   2   2       11.91       11.77      2.96 o
  17   2   2        3.71        1.96      2.90 o
  18   2   2        0.38        3.42      3.12 o
 -17   3   2       11.61        9.14      4.34 o
 -16   3   2       13.15       16.37      3.64 o
 -15   3   2        0.67        0.00      2.61 o
 -14   3   2        3.79        4.19      2.49 o
 -13   3   2       99.22       90.32      4.23 o
 -12   3   2        0.56        2.40      2.64 o
 -11   3   2       64.83       51.04      3.69 o
 -10   3   2        0.08        2.51      2.34 o
  -9   3   2      142.67      131.16      4.82 o
  -8   3   2      154.78      155.58      4.98 o
  -7   3   2       20.33       21.39      2.58 o
  -6   3   2       77.23       81.30      4.50 o
  -5   3   2        3.23        3.14      1.88 o
  -4   3   2        5.80        6.89      1.30 o
  -3   3   2       11.52       13.84      1.41 o
  -2   3   2      119.37      108.11      2.44 o
  -1   3   2     1441.05     1451.94      8.64 o
   0   3   2      181.44      174.04      4.34 o
   1   3   2        1.21        0.84      1.49 o
   2   3   2       81.32       79.77      1.96 o
   3   3   2      120.03      118.55      3.31 o
   4   3   2      180.01      176.31      3.61 o
   5   3   2       23.46       23.49      1.88 o
   6   3   2        0.02        0.00      0.88 o
   7   3   2       28.67       31.12      2.71 o
   8   3   2      366.91      367.01      6.78 o
   9   3   2      427.00      442.96      8.74 o
  10   3   2      681.76      687.33     10.90 o
  11   3   2       11.58       14.31      2.59 o
  12   3   2       20.62       22.02      2.82 o
  13   3   2        0.71        2.52      2.44 o
  14   3   2       10.21        8.35      3.04 o
  15   3   2        0.11        0.17      2.58 o
  16   3   2        3.18        3.78      2.82 o
  17   3   2        1.28        1.32      3.12 o
 -14   4   2       16.11       17.13      4.01 o
 -13   4   2       26.21       28.37      4.27 o
 -12   4   2        2.08        0.15      3.49 o
 -11   4   2       17.27       14.42      3.74 o
 -10   4   2      164.96      158.09      7.95 o
  -9   4   2        0.03        2.74      2.79 o
  -8   4   2       67.44       55.13      3.76 o
  -7   4   2       20.97       23.78      2.97 o
  -6   4   2       16.93       17.92      2.72 o
  -5   4   2        0.82        3.02      2.31 o
  -4   4   2       34.09       38.20      3.74 o
  -3   4   2        0.72        2.09      2.23 o
  -2   4   2        4.30        4.08      2.09 o
  -1   4   2        3.29        2.00      1.96 o
   0   4   2        0.26        0.00      2.54 o
   1   4   2       46.30       51.91      3.64 o
   2   4   2      270.62      272.79      6.79 o
   3   4   2       84.64       86.74      3.65 o
   4   4   2        0.01        0.00      2.07 o
   5   4   2        1.38        0.53      2.12 o
   6   4   2       15.14       13.01      2.44 o
   7   4   2       12.71       13.48      2.46 o
   8   4   2       25.83       21.10      2.79 o
   9   4   2        0.67        2.08      2.54 o
  10   4   2        9.83        8.62      2.55 o
  11   4   2       91.11       75.94      4.29 o
  12   4   2       99.98       92.66      5.33 o
  13   4   2      214.30      206.01      8.14 o
  14   4   2        0.04        0.00      3.60 o
  -9   5   2        1.43        0.00      4.55 o
  -8   5   2        1.03        1.71      4.25 o
  -7   5   2       12.32       12.39      4.36 o
  -6   5   2       34.12       31.12      4.91 o
  -5   5   2       83.87       83.38      6.81 o
  -4   5   2        0.02        1.66      4.12 o
  -3   5   2        0.30        2.84      3.75 o
  -2   5   2        9.89       10.17      5.12 o
  -1   5   2        0.06        0.63      4.01 o
   0   5   2       21.72       32.25      6.27 o
   1   5   2       11.20        8.94      4.21 o
   2   5   2        9.23        6.72      4.70 o
   3   5   2       31.28       22.71      3.89 o
   4   5   2       11.43       11.62      3.48 o
   5   5   2       29.03       25.45      3.46 o
   6   5   2        2.02        3.10      3.17 o
   7   5   2        3.28        0.85      3.17 o
   8   5   2        0.71        0.00      3.42 o
   9   5   2        0.10        1.30      3.48 o
 -20   1   3       13.82       14.16      3.27 o
 -19   1   3        0.50        1.71      2.99 o
 -18   1   3        6.92        4.61      2.71 o
 -17   1   3        0.04        1.77      2.63 o
 -16   1   3        3.77        5.35      2.52 o
 -15   1   3        1.08        2.17      2.43 o
 -14   1   3        4.21        6.82      2.33 o
 -13   1   3        0.84        2.26      2.44 o
 -12   1   3        4.24        5.66      1.77 o
 -11   1   3        0.13        0.71      1.64 o
 -10   1   3       73.48       64.49      2.80 o
  -9   1   3       93.70      102.37      3.04 o
  -8   1   3       20.50       14.76      1.34 o
  -7   1   3       20.23       16.21      1.18 o
  -6   1   3      219.02      208.71      2.99 o
  -5   1   3      437.05      445.91      4.59 o
  -4   1   3       54.59       58.30      1.66 o
  -3   1   3       35.77       24.84      0.88 o
  -2   1   3      111.16      113.77      1.83 o
  -1   1   3     1228.61     1185.84      5.14 o
   0   1   3        0.06        0.91      0.42 o
   1   1   3     1006.81      952.28      3.85 o
   2   1   3      345.95      320.11      2.29 o
   3   1   3      849.26      859.79      3.58 o
   4   1   3      151.03      143.45      1.72 o
   5   1   3       68.28       70.46      1.64 o
   6   1   3       84.06       77.21      1.53 o
   7   1   3      518.62      506.75      4.52 o
   8   1   3       48.60       47.37      2.02 o
   9   1   3      101.44       92.75      2.41 o
  10   1   3        0.13        0.18      0.93 o
  11   1   3       14.45       13.69      1.24 o
  12   1   3       39.52       37.84      1.95 o
  13   1   3        6.69        8.95      2.12 o
  14   1   3       51.31       51.71      3.21 o
  15   1   3       15.10       19.13      2.45 o
  16   1   3       38.50       36.17      3.69 o
  17   1   3        0.57        3.65      2.99 o
  18   1   3        2.57        0.40      4.11 o
  19   1   3        3.74        6.38      4.52 o
 -19   2   3       17.23       20.65      3.52 o
 -18   2   3       11.62       12.51      3.21 o
 -17   2   3       13.18       16.95      3.46 o
 -16   2   3        1.58        0.00      3.23 o
 -15   2   3        8.30        4.27      3.08 o
 -14   2   3        3.94        3.99      3.09 o
 -13   2   3        3.02        2.70      2.71 o
 -12   2   3       31.59       32.21      3.32 o
 -11   2   3        7.09        7.29      2.59 o
 -10   2   3        3.90        4.44      2.27 o
  -9   2   3      254.90      276.23      8.95 o
  -8   2   3      135.90      130.87      5.26 o
  -7   2   3        9.05        6.89      1.76 o
  -6   2   3      143.54      138.58      3.34 o
  -5   2   3        2.76        0.59      1.37 o
  -4   2   3      188.29      203.89      4.04 o
  -3   2   3      216.71      217.78      3.63 o
  -2   2   3       77.39       68.34      1.79 o
  -1   2   3      105.69      101.10      1.95 o
   0   2   3       15.26       10.15      1.06 o
   1   2   3        2.24        2.25      0.73 o
   2   2   3      515.06      496.60      4.07 o
   3   2   3      314.58      298.27      2.99 o
   4   2   3      815.35      757.76      6.70 o
   5   2   3      169.49      156.90      2.40 o
   6   2   3     1466.24     1434.93      7.23 o
   7   2   3        2.37        1.91      1.09 o
   8   2   3       23.88       24.34      1.68 o
   9   2   3       97.62       88.62      3.12 o
  10   2   3      167.84      165.79      3.57 o
  11   2   3        8.19        8.50      1.70 o
  12   2   3       41.44       44.11      2.41 o
  13   2   3       78.59       80.65      3.18 o
  14   2   3        0.84        0.00      1.91 o
  15   2   3       10.39       13.74      2.52 o
  16   2   3       41.42       51.79      3.36 o
  17   2   3       53.29       61.40      4.30 o
  18   2   3        2.44        2.98      3.37 o
 -17   3   3       18.12       13.95      4.32 o
 -16   3   3       23.91       26.10      5.55 o
 -15   3   3        0.53        3.84      3.34 o
 -14   3   3       31.32       34.43      3.53 o
 -13   3   3        0.71        5.23      2.72 o
 -12   3   3        1.35       11.80      2.81 o
 -11   3   3       66.24       72.92      4.04 o
 -10   3   3       41.50       36.93      3.18 o
  -9   3   3       30.59       37.77      3.10 o
  -8   3   3        0.46        1.25      2.18 o
  -7   3   3        1.70        1.31      2.06 o
  -6   3   3      191.22      189.64      6.04 o
  -5   3   3       47.09       46.64      2.82 o
  -4   3   3      195.03      185.83      3.62 o
  -3   3   3       61.20       61.81      2.20 o
  -2   3   3       48.02       40.96      1.69 o
  -1   3   3       89.67       96.82      2.02 o
   0   3   3        2.36        1.43      1.33 o
   1   3   3      246.85      236.47      4.70 o
   2   3   3      152.74      141.82      3.45 o
   3   3   3      332.12      320.46      5.52 o
   4   3   3        6.05        7.83      1.12 o
   5   3   3       69.23       66.14      2.39 o
   6   3   3       25.12       25.18      2.05 o
   7   3   3      194.95      176.80      4.93 o
   8   3   3        3.42        1.37      2.46 o
   9   3   3       99.32       95.42      4.00 o
  10   3   3      108.72      117.38      4.29 o
  11   3   3       55.49       59.81      3.95 o
  12   3   3       32.57       33.71      2.97 o
  13   3   3        0.05        0.00      2.79 o
  14   3   3       29.64       37.02      3.82 o
  15   3   3       15.04       17.73      3.26 o
  16   3   3       38.27       47.72      3.83 o
 -14   4   3       46.41       52.64      4.52 o
 -13   4   3       50.08       56.07      6.21 o
 -12   4   3        8.76       10.08      3.44 o
 -11   4   3        5.50        6.79      3.30 o
 -10   4   3        2.25        1.11      3.32 o
  -9   4   3        1.08        0.00      3.08 o
  -8   4   3        3.27        2.74      2.94 o
  -7   4   3        0.29        2.19      2.80 o
  -6   4   3        3.16        7.13      2.71 o
  -5   4   3       19.26       22.24      2.69 o
  -4   4   3        7.50        5.56      2.16 o
  -3   4   3        5.06        5.00      2.54 o
  -2   4   3       96.62       98.55      5.59 o
  -1   4   3      195.54      201.67      6.46 o
   0   4   3      404.14      414.75      9.17 o
   1   4   3        1.45        0.53      2.56 o
   2   4   3       22.56       23.65      2.46 o
   3   4   3      174.29      169.40      4.80 o
   4   4   3      181.96      192.05      5.17 o
   5   4   3       45.78       47.02      3.14 o
   6   4   3       20.14       23.43      2.69 o
   7   4   3      113.14      121.74      4.60 o
   8   4   3       60.09       61.71      3.65 o
   9   4   3        0.05        0.86      2.42 o
  10   4   3        7.79        5.83      2.45 o
  11   4   3       22.13       27.65      3.60 o
  12   4   3       58.36       47.03      4.28 o
  13   4   3       57.28       71.37      5.07 o
  -9   5   3       24.96       18.65      4.70 o
  -8   5   3        2.16        0.37      4.41 o
  -7   5   3       15.42       11.22      4.20 o
  -6   5   3       23.06       24.02      4.72 o
  -5   5   3        3.05        2.99      4.13 o
  -4   5   3        5.17        5.37      4.24 o
  -3   5   3      121.50      135.13     12.05 o
  -2   5   3        7.02        9.33      4.51 o
  -1   5   3       20.01       21.55      4.99 o
   0   5   3      121.68      121.72      7.90 o
   1   5   3      116.61      121.21      8.20 o
   2   5   3       96.40       99.66      6.24 o
   3   5   3        2.45        3.05      3.82 o
   4   5   3       56.07       58.83      5.30 o
   5   5   3       79.52       87.94      5.81 o
   6   5   3        7.49        7.12      3.89 o
   7   5   3        0.02        0.07      3.91 o
   8   5   3        5.70        5.98      4.17 o
 -20   0   4        1.71        1.36      4.30 o
 -19   0   4       20.13       16.95      4.44 o
 -18   0   4      102.65      106.87      6.67 o
 -17   0   4        3.66        6.64      3.35 o
 -16   0   4      343.88      312.47      8.12 o
 -15   0   4       11.13       11.41      3.34 o
 -14   0   4      405.75      407.65      8.36 o
 -13   0   4        0.53        0.00      2.47 o
 -12   0   4      101.33       87.34      4.00 o
 -11   0   4      954.19      931.90     11.17 o
 -10   0   4      343.99      348.82      6.16 o
  -9   0   4      291.73      282.40      5.25 o
  -8   0   4       43.07       49.00      2.39 o
  -7   0   4      393.51      358.59      4.59 o
  -6   0   4     1958.22     1895.33     12.18 o
  -5   0   4     3773.10     3972.73     20.04 o
  -4   0   4      853.55      802.09      7.23 o
  -3   0   4     4828.83     4746.12     15.74 o
  -2   0   4     5974.07     6196.06     33.91 o
  -1   0   4       11.05       10.95      0.85 o
   0   0   4      632.06      690.24      9.76 o
   1   0   4       16.57       22.63      0.95 o
   2   0   4     2711.93     2775.06     15.63 o
   3   0   4     4245.54     4268.32     29.75 o
   4   0   4      130.20      135.15      2.85 o
   5   0   4      396.89      436.94      6.73 o
   6   0   4       63.61       63.52      1.46 o
   7   0   4      340.40      351.21      4.28 o
   8   0   4      154.93      151.41      3.23 o
   9   0   4      455.23      438.80      6.92 o
  10   0   4      879.03      819.88     12.36 o
  11   0   4      377.30      385.99      6.55 o
  12   0   4      248.54      260.18      5.59 o
  13   0   4      130.64      133.18      5.76 o
  14   0   4        0.04        0.55      2.74 o
  15   0   4      140.13      165.32      7.84 o
  16   0   4      603.94      687.77     40.11 o
  17   0   4       11.69        8.36      5.88 o
  18   0   4       54.86       56.83      8.10 o
  19   0   4       31.17       35.17      6.53 o
 -20   1   4        1.18        2.25      3.12 o
 -19   1   4       60.50       54.69      4.17 o
 -18   1   4        3.83        4.58      2.95 o
 -17   1   4      122.65      129.04      5.03 o
 -16   1   4       41.10       36.27      3.36 o
 -15   1   4       39.64       37.55      3.18 o
 -14   1   4       62.72       67.81      2.99 o
 -13   1   4        1.90        4.26      2.00 o
 -12   1   4       89.59       88.84      4.35 o
 -11   1   4       91.23       87.31      3.18 o
 -10   1   4       27.01       27.22      2.21 o
  -9   1   4      523.70      506.76      5.44 o
  -8   1   4     2313.25     2225.32      9.91 o
  -7   1   4        8.43        9.39      1.05 o
  -6   1   4      270.54      261.33      4.72 o
  -5   1   4     1134.15     1111.64     11.59 o
  -4   1   4      336.74      327.83      3.33 o
  -3   1   4      215.83      198.29      3.18 o
  -2   1   4      318.00      337.07      3.78 o
  -1   1   4     2034.84     2060.49     13.54 o
   0   1   4     4540.56     4471.14     16.44 o
   1   1   4      713.15      704.92      3.66 o
   2   1   4      168.27      182.39      2.16 o
   3   1   4      204.29      207.62      1.92 o
   4   1   4      710.78      707.50      7.00 o
   5   1   4      196.79      189.32      2.81 o
   6   1   4       59.65       56.25      1.68 o
   7   1   4      507.86      483.99      8.20 o
   8   1   4      202.50      172.62      3.63 o
   9   1   4      312.50      296.81      5.71 o
  10   1   4        9.17        7.87      1.00 o
  11   1   4       11.99       11.11      1.19 o
  12   1   4      262.41      255.12      4.71 o
  13   1   4      941.08      954.26     13.59 o
  14   1   4        4.06        6.80      2.26 o
  15   1   4        6.45        5.83      3.88 o
  16   1   4       74.41       73.69      4.64 o
  17   1   4        2.49        1.82      4.11 o
  18   1   4        1.88        5.05      4.64 o
  19   1   4       23.35       22.87      4.19 o
 -19   2   4       11.94        8.90      3.31 o
 -18   2   4       12.46        8.82      3.01 o
 -17   2   4        0.34        0.00      3.05 o
 -16   2   4       24.14       22.61      3.84 o
 -15   2   4       64.01       59.75      4.60 o
 -14   2   4       61.11       57.41      5.14 o
 -13   2   4       52.67       49.72      4.61 o
 -12   2   4        1.19        4.44      3.22 o
 -11   2   4      339.82      338.59      7.72 o
 -10   2   4       18.64       21.43      3.14 o
  -9   2   4       41.23       40.44      3.22 o
  -8   2   4       72.89       73.74      3.20 o
  -7   2   4      153.82      149.28      6.83 o
  -6   2   4      136.22      135.32      3.17 o
  -5   2   4      438.09      412.45      4.87 o
  -4   2   4       88.07       89.63      2.62 o
  -3   2   4      388.74      384.51      4.91 o
  -2   2   4      108.45      103.52      2.07 o
  -1   2   4      979.97      962.98      9.38 o
   0   2   4      196.60      219.34      3.48 o
   1   2   4      340.72      342.90      4.83 o
   2   2   4      328.03      332.89      3.51 o
   3   2   4      180.74      176.92      2.69 o
   4   2   4       14.79       16.79      1.07 o
   5   2   4      541.06      526.15      4.21 o
   6   2   4      647.38      620.04      5.50 o
   7   2   4       34.77       40.71      1.59 o
   8   2   4      132.35      125.10      2.65 o
   9   2   4       23.29       22.68      1.71 o
  10   2   4     1090.65     1066.24     10.41 o
  11   2   4        0.32        0.59      1.70 o
  12   2   4       33.16       32.70      2.31 o
  13   2   4       48.60       43.72      2.50 o
  14   2   4        9.19        9.69      2.01 o
  15   2   4        3.46        4.02      1.92 o
  16   2   4       11.05        9.82      2.26 o
  17   2   4        6.20        6.60      3.19 o
  18   2   4       10.32        7.77      4.22 o
 -17   3   4       31.92       35.42      4.97 o
 -16   3   4       27.99       23.19      4.63 o
 -15   3   4        2.18        0.00      3.99 o
 -14   3   4       89.75       82.93      5.26 o
 -13   3   4       23.32       30.53      5.25 o
 -12   3   4        0.09        2.53      2.54 o
 -11   3   4       13.37       10.87      2.88 o
 -10   3   4        0.39        2.30      2.37 o
  -9   3   4        7.52        6.64      2.31 o
  -8   3   4       10.25       12.98      2.41 o
  -7   3   4       37.54       35.56      2.86 o
  -6   3   4       42.76       39.16      2.96 o
  -5   3   4       23.71       22.91      2.68 o
  -4   3   4      677.18      673.81      9.55 o
  -3   3   4      307.24      316.28      4.41 o
  -2   3   4        7.28       10.19      1.16 o
  -1   3   4        7.96        7.86      0.91 o
   0   3   4        1.83        1.19      0.61 o
   1   3   4        8.40        6.46      1.44 o
   2   3   4      100.79      107.03      3.42 o
   3   3   4      201.85      197.51      4.52 o
   4   3   4       35.44       32.74      2.44 o
   5   3   4      285.93      286.93      7.39 o
   6   3   4        3.20        3.71      1.42 o
   7   3   4     1008.38      984.10     12.91 o
   8   3   4       12.72        9.04      2.49 o
   9   3   4       18.55       17.45      2.33 o
  10   3   4        0.75        0.00      2.14 o
  11   3   4        2.97        0.00      2.77 o
  12   3   4        2.57        5.04      2.82 o
  13   3   4        0.65        4.04      2.91 o
  14   3   4       22.00       26.56      3.42 o
  15   3   4       35.34       37.07      4.05 o
  16   3   4       41.92       52.67      4.05 o
 -14   4   4       17.43       16.58      3.75 o
 -13   4   4        2.60        1.78      3.60 o
 -12   4   4        4.33        7.69      3.45 o
 -11   4   4        6.31        5.62      3.32 o
 -10   4   4        8.04        8.01      3.31 o
  -9   4   4        0.72        0.00      3.15 o
  -8   4   4       41.85       36.93      4.01 o
  -7   4   4      104.62      109.20      5.51 o
  -6   4   4       40.66       38.45      4.87 o
  -5   4   4       38.31       44.95      6.83 o
  -4   4   4       10.08        9.88      3.76 o
  -3   4   4        1.33        4.04      3.49 o
  -2   4   4        2.15        1.48      2.42 o
  -1   4   4        2.15        0.55      2.53 o
   0   4   4       36.52       36.19      3.14 o
   1   4   4       16.01       17.64      2.31 o
   2   4   4      148.24      155.66      4.61 o
   3   4   4       35.91       36.73      3.13 o
   4   4   4      657.64      656.70     11.77 o
   5   4   4       17.03       16.52      2.78 o
   6   4   4        2.76        0.97      2.23 o
   7   4   4        0.44        0.93      2.37 o
   8   4   4        0.28        4.37      2.37 o
   9   4   4        2.98        4.34      2.41 o
  10   4   4        0.63        0.00      2.98 o
  11   4   4       25.50       26.02      3.63 o
  12   4   4       57.55       61.29      4.78 o
  13   4   4       14.60       23.36      3.99 o
  -9   5   4       18.49       14.86      4.75 o
  -8   5   4        0.01        0.00      4.63 o
  -7   5   4        1.61        6.09      4.31 o
  -6   5   4        0.21        0.00      4.23 o
  -5   5   4       16.40       19.36      4.47 o
  -4   5   4        6.27        3.16      4.23 o
  -3   5   4       24.66       22.53      4.99 o
  -2   5   4       31.94       38.62      6.03 o
  -1   5   4      127.72      139.73      8.27 o
   0   5   4        0.08        4.16      4.69 o
   1   5   4      270.40      245.12     13.52 o
   2   5   4        2.76        0.14      4.04 o
   3   5   4        1.08        0.00      3.92 o
   4   5   4        8.15        6.49      3.84 o
   5   5   4        2.04        0.56      3.80 o
   6   5   4        5.67        6.61      3.82 o
   7   5   4        0.07        0.00      4.92 o
   8   5   4        0.89        0.00      5.22 o
 -19   1   5      186.95      197.65      6.50 o
 -18   1   5       23.13       31.45      3.64 o
 -17   1   5      119.70      122.10      5.02 o
 -16   1   5       53.62       54.38      3.68 o
 -15   1   5       28.51       30.69      3.10 o
 -14   1   5       79.21       82.23      3.40 o
 -13   1   5      357.01      353.65      7.02 o
 -12   1   5      266.01      272.57      6.11 o
 -11   1   5      485.60      481.99      6.31 o
 -10   1   5       19.86       23.32      1.96 o
  -9   1   5      511.15      566.62      6.65 o
  -8   1   5      107.17      121.17      2.81 o
  -7   1   5      363.05      363.05      5.56 o
  -6   1   5      100.35       85.84      1.94 o
  -5   1   5       81.66       91.54      1.63 o
  -4   1   5      218.76      198.58      4.86 o
  -3   1   5     1840.99     1921.78     14.08 o
  -2   1   5      337.39      373.98      3.71 o
  -1   1   5       39.21       43.20      1.30 o
   0   1   5       42.50       46.81      1.17 o
   1   1   5      107.63      110.57      1.75 o
   2   1   5     2081.90     2231.34     16.03 o
   3   1   5      639.71      651.21      4.07 o
   4   1   5      458.55      485.07      3.35 o
   5   1   5      204.90      213.21      3.38 o
   6   1   5      113.93      111.03      2.74 o
   7   1   5      158.21      160.13      3.60 o
   8   1   5      606.00      609.20      5.49 o
   9   1   5       24.57       31.89      2.52 o
  10   1   5      135.43      135.31      5.52 o
  11   1   5        7.92        7.99      0.89 o
  12   1   5      740.53      782.67      8.87 o
  13   1   5      136.72      152.22      5.06 o
  14   1   5      212.64      226.77      8.12 o
  15   1   5        7.35        6.99      2.47 o
  16   1   5        0.11        0.00      3.93 o
  17   1   5        0.01        1.28      4.38 o
  18   1   5       92.84      108.06      7.65 o
 -18   2   5        1.01        0.86      3.40 o
 -17   2   5        0.70        0.54      3.64 o
 -16   2   5        1.39        0.00      3.36 o
 -15   2   5        8.04        2.09      3.18 o
 -14   2   5       13.39       15.15      3.27 o
 -13   2   5      142.30      143.42      5.94 o
 -12   2   5      536.95      546.87     13.78 o
 -11   2   5      305.38      295.32      8.56 o
 -10   2   5        8.90       36.58      8.59 o
  -9   2   5      605.05      616.25      7.32 o
  -8   2   5      362.65      364.55      4.86 o
  -7   2   5        1.52        2.68      1.24 o
  -6   2   5       93.79       92.55      2.31 o
  -5   2   5      115.72      111.21      2.60 o
  -4   2   5      136.52      143.43      4.14 o
  -3   2   5       82.20       78.24      2.94 o
  -2   2   5       11.89       19.48      1.87 o
  -1   2   5      330.94      382.06      9.39 o
   0   2   5     2087.22     2111.85     15.21 o
   1   2   5      955.69     1013.91     10.78 o
   2   2   5       37.56       47.28      1.62 o
   3   2   5       87.19       91.72      2.39 o
   4   2   5       39.10       39.83      1.42 o
   5   2   5        6.04        3.61      0.76 o
   6   2   5       92.12       86.67      1.97 o
   7   2   5        1.94        4.11      1.03 o
   8   2   5       37.39       45.75      1.78 o
   9   2   5     1653.90     1631.04      9.86 o
  10   2   5      529.16      541.65      7.69 o
  11   2   5       19.55       22.00      2.29 o
  12   2   5       43.80       45.91      2.79 o
  13   2   5       70.35       77.52      4.33 o
  14   2   5        0.08        0.84      1.93 o
  15   2   5        0.35        0.47      2.04 o
  16   2   5        7.21        9.22      3.26 o
  17   2   5        7.63        9.70      3.98 o
 -16   3   5        6.35        7.33      3.75 o
 -15   3   5      124.27      119.92      6.36 o
 -14   3   5       41.16       28.52      4.60 o
 -13   3   5       78.45       78.92      5.15 o
 -12   3   5       51.95       49.02      4.39 o
 -11   3   5       32.38       35.84      3.95 o
 -10   3   5      143.36      141.27      6.92 o
  -9   3   5       40.43       37.65      3.03 o
  -8   3   5       15.17       20.41      2.54 o
  -7   3   5       11.89       19.81      3.95 o
  -6   3   5      372.24      368.83      9.30 o
  -5   3   5      472.51      464.51      6.44 o
  -4   3   5      378.17      380.87      5.11 o
  -3   3   5      272.85      264.15      3.47 o
  -2   3   5      479.49      472.11      7.97 o
  -1   3   5       78.25       70.43      2.61 o
   0   3   5       21.01       22.50      1.45 o
   1   3   5       89.17       89.11      3.67 o
   2   3   5      201.18      187.79      6.61 o
   3   3   5      547.84      525.80      9.72 o
   4   3   5       52.32       53.88      2.14 o
   5   3   5        5.23        8.23      1.65 o
   6   3   5     1597.73     1585.93     10.75 o
   7   3   5      513.86      527.30      7.97 o
   8   3   5      128.27      131.37      4.10 o
   9   3   5        0.79        1.62      1.67 o
  10   3   5       33.14       31.72      2.77 o
  11   3   5       39.10       44.99      3.70 o
  12   3   5       36.15       41.83      3.68 o
  13   3   5        1.15        0.01      2.90 o
  14   3   5        4.62        1.81      3.08 o
  15   3   5       52.40       62.94      4.74 o
 -13   4   5        1.40        0.00      3.52 o
 -12   4   5        2.94        1.58      3.60 o
 -11   4   5        1.00        3.27      4.04 o
 -10   4   5       13.19       19.14      4.35 o
  -9   4   5       20.76       26.90      5.65 o
  -8   4   5      122.00      136.33      7.53 o
  -7   4   5      386.84      379.89     11.41 o
  -6   4   5        6.83        2.85      3.94 o
  -5   4   5       30.04       32.93      4.88 o
  -4   4   5        4.25       14.46      4.21 o
  -3   4   5      196.77      203.40      8.36 o
  -2   4   5       42.58       45.55      5.12 o
  -1   4   5       18.70       14.29      5.05 o
   0   4   5      129.67      133.04      5.10 o
   1   4   5       88.40       91.03      4.61 o
   2   4   5       46.17       52.88      3.97 o
   3   4   5      601.14      611.26      8.70 o
   4   4   5      535.24      548.18      8.45 o
   5   4   5        0.34        0.09      2.37 o
   6   4   5       87.31       82.25      3.94 o
   7   4   5        3.12        6.28      2.43 o
   8   4   5       42.40       42.91      3.70 o
   9   4   5       46.60       39.72      3.79 o
  10   4   5        1.14        0.00      3.06 o
  11   4   5        0.01        2.09      3.16 o
  12   4   5       26.15       32.20      4.55 o
  -8   5   5       32.37       31.80      5.45 o
  -7   5   5       25.98       30.36      5.19 o
  -6   5   5       39.47       41.90      7.57 o
  -5   5   5       24.07       25.11      5.27 o
  -4   5   5        6.95        5.16      4.27 o
  -3   5   5        0.18        0.00      4.36 o
  -2   5   5       12.56        8.55      4.63 o
  -1   5   5       13.38       23.97      7.43 o
   0   5   5       85.07      104.83     10.29 o
   1   5   5       77.03       83.83      7.83 o
   2   5   5        1.11        0.00      3.84 o
   3   5   5       26.52       32.72      4.76 o
   4   5   5        0.40        0.00      3.76 o
   5   5   5        0.25        3.17      3.92 o
   6   5   5        3.70        3.10      4.99 o
   7   5   5       14.06       15.20      5.70 o
 -19   0   6       27.69       33.29      5.27 o
 -18   0   6       29.07       41.10      5.44 o
 -17   0   6      511.06      508.64     19.34 o
 -16   0   6       22.81       33.80      4.58 o
 -15   0   6     3564.36     3688.33     33.00 o
 -14   0   6      480.47      496.22     10.06 o
 -13   0   6       29.59       29.25      3.31 o
 -12   0   6       45.58       45.81      3.47 o
 -11   0   6       78.89       70.90      3.38 o
 -10   0   6       91.28       92.83      3.51 o
  -9   0   6      120.11      106.02      3.39 o
  -8   0   6       28.53       30.90      2.00 o
  -7   0   6      782.34      778.07      7.56 o
  -6   0   6     7220.57     7708.15     41.72 o
  -5   0   6      135.15      202.57      7.24 o
  -4   0   6     1842.60     2142.27     14.74 o
  -3   0   6        7.84       27.49      3.14 o
  -2   0   6     1892.71     2034.61     21.60 o
  -1   0   6     1236.90     1269.54     19.53 o
   0   0   6      875.97      833.66      8.01 o
   1   0   6      240.67      237.71      5.80 o
   2   0   6      873.58      893.82      7.37 o
   3   0   6      609.72      638.81      4.88 o
   4   0   6     4044.02     4310.48     33.45 o
   5   0   6        9.45       18.71      3.09 o
   6   0   6     6721.13     7386.69     31.16 o
   7   0   6      811.76      770.17     21.64 o
   8   0   6      294.16      263.97     10.47 o
   9   0   6        3.29        7.52      1.07 o
  10   0   6       33.53       34.11      1.74 o
  11   0   6      271.48      270.93      5.36 o
  12   0   6       19.63       25.46      3.63 o
  13   0   6        0.97        5.05      4.41 o
  14   0   6      229.20      217.43     10.89 o
  15   0   6     1826.30     1909.21     30.17 o
  16   0   6      225.62      218.75     14.47 o
  17   0   6      192.96      192.38     13.48 o
  18   0   6        9.97        7.55      6.33 o
 -19   1   6       15.47       17.79      4.18 o
 -18   1   6      320.23      334.99      7.84 o
 -17   1   6       49.88       54.85      3.98 o
 -16   1   6       67.70       67.07      3.95 o
 -15   1   6       48.85       46.01      3.03 o
 -14   1   6      121.76      112.65      3.93 o
 -13   1   6       12.63       27.72      2.79 o
 -12   1   6     2198.73     2156.33     20.38 o
 -11   1   6      225.08      230.74      4.98 o
 -10   1   6       20.50       26.47      2.26 o
  -9   1   6      691.62      694.76      9.65 o
  -8   1   6       36.17       30.95      1.80 o
  -7   1   6       28.09       37.17      1.75 o
  -6   1   6       69.48       62.67      1.95 o
  -5   1   6      579.19      584.01      5.63 o
  -4   1   6     1179.82     1183.38      8.75 o
  -3   1   6     3502.08     3656.06     26.21 o
  -2   1   6       10.87        9.09      1.42 o
  -1   1   6      982.79     1036.54      5.67 o
   0   1   6      288.62      277.17      2.50 o
   1   1   6     2724.83     2878.49      8.36 o
   2   1   6      271.27      269.87      2.64 o
   3   1   6     1328.51     1538.10     14.98 o
   4   1   6      451.07      451.19      4.67 o
   5   1   6      939.16      889.39      6.74 o
   6   1   6       76.86       78.17      2.15 o
   7   1   6      240.51      247.36      4.14 o
   8   1   6      187.09      175.27      3.42 o
   9   1   6     1239.85     1274.11     13.88 o
  10   1   6      115.97      111.57      4.40 o
  11   1   6       46.29       51.50      4.67 o
  12   1   6     1037.27     1029.68     14.25 o
  13   1   6       19.85       24.39      2.91 o
  14   1   6        7.11        6.76      3.34 o
  15   1   6        2.50        3.30      3.36 o
  16   1   6       16.99       18.84      3.75 o
  17   1   6       35.41       39.24      4.84 o
  18   1   6      236.89      263.74      9.82 o
 -18   2   6       30.05       36.38      4.18 o
 -17   2   6        0.53        0.00      3.76 o
 -16   2   6        0.18        1.56      3.67 o
 -15   2   6        9.09        6.89      3.39 o
 -14   2   6       10.36        6.88      3.18 o
 -13   2   6       46.13       48.09      4.33 o
 -12   2   6      130.47      134.71      5.82 o
 -11   2   6      119.11      124.01      5.72 o
 -10   2   6        1.71        7.47      3.60 o
  -9   2   6     2707.82     2714.41     40.00 o
  -8   2   6       40.12       46.08      2.08 o
  -7   2   6       61.80       58.46      2.32 o
  -6   2   6      159.89      154.19      3.40 o
  -5   2   6      361.63      361.26      6.81 o
  -4   2   6       18.36       19.25      2.20 o
  -3   2   6      162.37      152.23      6.52 o
  -2   2   6     1820.83     1932.43     14.07 o
  -1   2   6      868.58      874.07      9.02 o
   0   2   6        1.75        0.00      1.03 o
   1   2   6      763.12      808.98      8.84 o
   2   2   6     1256.11     1265.47      8.13 o
   3   2   6      100.65      102.79      2.47 o
   4   2   6       19.92       16.89      0.94 o
   5   2   6       97.70      101.22      2.13 o
   6   2   6      110.15       98.27      2.14 o
   7   2   6      156.74      152.32      2.59 o
   8   2   6        4.71       10.75      1.51 o
   9   2   6      973.32      998.95     11.99 o
  10   2   6      158.20      167.18      5.50 o
  11   2   6       13.97       18.46      2.55 o
  12   2   6      347.01      344.09      6.95 o
  13   2   6       11.86       14.11      2.54 o
  14   2   6       10.74        8.30      2.03 o
  15   2   6       44.78       42.01      5.79 o
  16   2   6        8.87        7.92      3.74 o
  17   2   6        6.20        6.39      3.99 o
 -16   3   6       25.18       32.42      4.65 o
 -15   3   6        5.74        4.44      3.63 o
 -14   3   6        2.36        4.49      3.50 o
 -13   3   6       11.00        8.41      3.29 o
 -12   3   6       24.16       22.12      3.17 o
 -11   3   6        1.85        3.41      2.81 o
 -10   3   6       59.10       56.62      3.87 o
  -9   3   6       15.53       15.94      2.58 o
  -8   3   6        5.56        5.56      2.66 o
  -7   3   6      174.55      180.07      5.64 o
  -6   3   6     1083.20     1034.16     11.92 o
  -5   3   6      127.09      141.61      4.27 o
  -4   3   6      196.42      204.05      5.01 o
  -3   3   6       42.09       38.92      1.88 o
  -2   3   6       32.84       30.93      1.71 o
  -1   3   6      134.42      130.64      2.71 o
   0   3   6      170.26      175.91      3.05 o
   1   3   6      189.26      204.62      3.50 o
   2   3   6       37.53       39.49      1.84 o
   3   3   6       13.42       16.89      1.76 o
   4   3   6      344.71      356.35      6.05 o
   5   3   6       56.06       57.79      3.07 o
   6   3   6      627.99      641.66      8.96 o
   7   3   6        0.49        0.49      1.76 o
   8   3   6        2.14        1.51      1.62 o
   9   3   6       20.50       14.89      2.34 o
  10   3   6        6.95        8.54      2.81 o
  11   3   6        3.21        5.01      2.85 o
  12   3   6       38.95       32.70      3.72 o
  13   3   6        0.03        0.51      3.04 o
  14   3   6        6.04        7.67      3.30 o
  15   3   6       12.16       11.25      4.37 o
 -13   4   6        6.85       11.99      3.64 o
 -12   4   6        3.05        4.21      4.37 o
 -11   4   6       30.61       25.72      3.60 o
 -10   4   6       31.88       28.59      4.86 o
  -9   4   6        3.34        2.39      3.99 o
  -8   4   6       33.12       32.61      4.80 o
  -7   4   6        3.79        5.32      4.09 o
  -6   4   6       18.73       13.75      4.21 o
  -5   4   6       49.41       45.87      5.33 o
  -4   4   6        2.32        5.52      4.16 o
  -3   4   6      308.21      304.82     10.62 o
  -2   4   6        2.42        7.62      4.10 o
  -1   4   6       20.76       20.85      3.15 o
   0   4   6        0.12        0.00      2.68 o
   1   4   6       28.85       26.67      3.41 o
   2   4   6        4.36        1.84      3.14 o
   3   4   6      179.62      178.73      6.11 o
   4   4   6       30.18       34.91      3.52 o
   5   4   6       35.14       31.99      3.50 o
   6   4   6        0.20        1.58      2.66 o
   7   4   6       15.28       19.11      3.02 o
   8   4   6       33.18       30.50      3.47 o
   9   4   6       25.59       24.45      3.29 o
  10   4   6       51.76       54.64      4.38 o
  11   4   6       17.94       15.35      3.56 o
  12   4   6        5.98        5.52      3.49 o
  -7   5   6        0.24        0.00      4.61 o
  -6   5   6        0.98        0.00      4.40 o
  -5   5   6        0.08        1.52      4.34 o
  -4   5   6       12.36        5.22      5.51 o
  -3   5   6        1.43        0.83      4.43 o
  -2   5   6       18.94       19.46      5.72 o
  -1   5   6       54.60       54.37      6.58 o
   0   5   6      504.53      486.97     13.99 o
   1   5   6        0.16        0.00      4.63 o
   2   5   6       26.44       23.63      4.37 o
   3   5   6        0.09        0.00      3.81 o
   4   5   6        0.70        0.00      3.97 o
   5   5   6        1.18        2.98      5.19 o
   6   5   6        0.40        0.84      5.51 o
 -19   1   7      121.43      124.35      6.42 o
 -18   1   7      233.20      245.96     10.24 o
 -17   1   7        5.75        7.95      3.09 o
 -16   1   7        3.06        1.91      2.71 o
 -15   1   7        8.15        6.71      2.34 o
 -14   1   7      123.66      123.51      3.93 o
 -13   1   7      286.51      275.64      5.92 o
 -12   1   7      527.22      524.41      7.71 o
 -11   1   7      104.01      101.11      3.72 o
 -10   1   7       66.54       73.82      3.12 o
  -9   1   7        6.92        6.25      1.74 o
  -8   1   7      392.05      408.97      5.14 o
  -7   1   7       67.06       78.50      2.35 o
  -6   1   7      118.31      103.85      2.45 o
  -5   1   7      435.98      468.83      6.56 o
  -4   1   7        1.23        0.10      0.86 o
  -3   1   7       66.21       65.72      1.64 o
  -2   1   7     2210.08     2404.44      8.27 o
  -1   1   7       94.40       84.07      1.65 o
   0   1   7      488.81      494.78      3.76 o
   1   1   7       48.35       63.27      1.45 o
   2   1   7      346.89      389.56      3.10 o
   3   1   7     1021.65     1065.48      7.41 o
   4   1   7       70.63       58.72      2.07 o
   5   1   7        3.00        5.06      1.29 o
   6   1   7      133.98      128.93      2.97 o
   7   1   7      245.68      262.48      4.81 o
   8   1   7       22.22       23.84      1.54 o
   9   1   7       70.45       71.78      2.35 o
  10   1   7       15.57       14.56      2.21 o
  11   1   7      188.54      189.64      4.87 o
  12   1   7       30.65       31.65      2.57 o
  13   1   7      197.92      188.47      6.32 o
  14   1   7        0.49        1.60      2.74 o
  15   1   7        0.88        0.55      2.94 o
  16   1   7        7.58        8.32      3.28 o
  17   1   7       47.24       45.99      4.60 o
 -18   2   7       11.43       12.35      4.32 o
 -17   2   7       21.10       17.41      4.09 o
 -16   2   7       41.14       50.04      4.76 o
 -15   2   7       41.30       43.20      4.61 o
 -14   2   7       28.81       29.35      3.94 o
 -13   2   7       37.27       38.55      4.15 o
 -12   2   7        8.11        8.29      3.18 o
 -11   2   7        1.62        1.42      3.20 o
 -10   2   7      739.10      720.81     13.87 o
  -9   2   7     1063.49     1056.87     21.33 o
  -8   2   7        2.94        1.93      2.94 o
  -7   2   7       90.17       87.01      2.30 o
  -6   2   7       62.13       63.64      3.66 o
  -5   2   7       55.45       61.28      3.27 o
  -4   2   7      123.55      130.95      4.54 o
  -3   2   7      486.32      477.65      8.09 o
  -2   2   7      438.11      451.77      7.24 o
  -1   2   7      170.60      212.35      4.34 o
   0   2   7      404.00      431.28      5.12 o
   1   2   7      332.12      385.03      4.96 o
   2   2   7      172.16      174.92      3.16 o
   3   2   7       33.72       35.31      1.68 o
   4   2   7       76.24       76.75      1.97 o
   5   2   7      190.85      185.32      2.66 o
   6   2   7      243.67      245.84      3.19 o
   7   2   7       28.66       25.90      2.38 o
   8   2   7      165.54      158.89      4.60 o
   9   2   7      156.35      157.48      4.62 o
  10   2   7        5.34        3.52      1.96 o
  11   2   7       26.33       21.64      2.40 o
  12   2   7       65.62       65.40      3.25 o
  13   2   7        0.01        0.98      2.16 o
  14   2   7        3.38        7.48      2.73 o
  15   2   7       19.55       29.11      3.67 o
  16   2   7        8.81       11.92      3.49 o
 -16   3   7        3.68        6.36      3.99 o
 -15   3   7       19.82       25.87      4.28 o
 -14   3   7        0.40        0.00      3.58 o
 -13   3   7       10.79       13.76      3.71 o
 -12   3   7        6.67        4.50      3.37 o
 -11   3   7        1.84        3.05      3.27 o
 -10   3   7       66.83       73.21      4.24 o
  -9   3   7       42.68       46.01      3.60 o
  -8   3   7      206.74      216.78      6.18 o
  -7   3   7      710.43      713.89     10.48 o
  -6   3   7     1276.20     1259.67     13.48 o
  -5   3   7        0.67        1.12      2.13 o
  -4   3   7        0.45        0.72      1.80 o
  -3   3   7       94.92      102.48      5.19 o
  -2   3   7       49.57       50.12      3.76 o
  -1   3   7      173.58      177.38      6.24 o
   0   3   7       45.99       40.49      2.39 o
   1   3   7        5.46        3.62      1.51 o
   2   3   7      151.42      156.60      3.25 o
   3   3   7      106.40      105.99      3.11 o
   4   3   7       92.42       84.92      3.29 o
   5   3   7        9.07        9.08      1.78 o
   6   3   7        0.76        0.77      1.62 o
   7   3   7       14.68       10.07      2.04 o
   8   3   7       44.22       45.99      3.04 o
   9   3   7       15.45       14.53      2.95 o
  10   3   7        5.27        2.26      2.74 o
  11   3   7       14.40       17.71      3.86 o
  12   3   7       80.59       76.14      5.64 o
  13   3   7       97.78      105.32      5.42 o
  14   3   7       18.60       16.08      4.23 o
 -12   4   7       65.15       75.91      5.88 o
 -11   4   7       38.44       41.47      4.33 o
 -10   4   7       20.27       22.71      3.63 o
  -9   4   7        2.06        6.85      3.86 o
  -8   4   7       33.23       33.71      5.09 o
  -7   4   7       23.16       21.61      5.29 o
  -6   4   7        9.04       14.08      4.36 o
  -5   4   7        5.84        4.63      4.32 o
  -4   4   7      623.70      639.21     17.37 o
  -3   4   7      446.35      454.93     14.49 o
  -2   4   7       53.37       50.59      4.46 o
  -1   4   7       15.39       12.06      3.31 o
   0   4   7       42.26       44.76      4.95 o
   1   4   7       24.19       19.42      3.23 o
   2   4   7        0.53        0.00      2.87 o
   3   4   7        0.60        0.65      2.65 o
   4   4   7       20.94       26.13      3.18 o
   5   4   7       34.10       32.97      3.34 o
   6   4   7        0.30        2.12      3.38 o
   7   4   7       68.63       61.81      5.71 o
   8   4   7        0.16        0.00      3.51 o
   9   4   7        7.52        7.09      3.83 o
  10   4   7       41.94       52.63      5.19 o
  11   4   7       18.81       17.58      4.12 o
  -6   5   7        0.36        0.00      4.47 o
  -5   5   7        1.04        1.64      4.47 o
  -4   5   7        3.51        1.23      4.37 o
  -3   5   7        6.23        6.93      4.78 o
  -2   5   7        0.01        0.00      4.93 o
  -1   5   7      167.26      169.96      9.12 o
   0   5   7      114.45      123.14     10.79 o
   1   5   7       12.50        9.71      4.66 o
   2   5   7        5.93       10.88      3.96 o
   3   5   7        0.78        0.00      3.98 o
   4   5   7        4.92       11.28      5.35 o
 -19   0   8       32.27       33.43      5.47 o
 -18   0   8       29.19       24.88      7.31 o
 -17   0   8        1.11        2.26      4.23 o
 -16   0   8      289.54      266.19     10.62 o
 -15   0   8        0.56        3.40      4.08 o
 -14   0   8      116.74      116.98      6.52 o
 -13   0   8       52.73       55.06      3.60 o
 -12   0   8       28.69       23.06      2.56 o
 -11   0   8      109.56      102.99      5.59 o
 -10   0   8      568.97      521.25     12.06 o
  -9   0   8      798.53      741.01      9.78 o
  -8   0   8      957.63      895.83     21.18 o
  -7   0   8      137.74      132.41      6.70 o
  -6   0   8       92.04      133.79      6.33 o
  -5   0   8        0.95       15.40      2.09 o
  -4   0   8      939.50      978.74     11.86 o
  -3   0   8        3.25        4.30      1.04 o
  -2   0   8       53.38       56.61      2.12 o
  -1   0   8      316.82      303.18      6.32 o
   0   0   8     1230.74     1321.79     28.68 o
   1   0   8       99.12       94.21      2.29 o
   2   0   8     1555.62     1582.30     14.99 o
   3   0   8     1738.15     1801.86     13.76 o
   4   0   8      796.00      745.28      9.93 o
   5   0   8      115.87      167.42      3.58 o
   6   0   8        0.08        0.68      0.84 o
   7   0   8       34.43       22.10      3.20 o
   8   0   8      238.61      240.79      7.82 o
   9   0   8       11.36        8.78      3.06 o
  10   0   8        0.07        0.00      3.09 o
  11   0   8      132.64      123.10      6.57 o
  12   0   8       16.48       27.85      4.21 o
  13   0   8       26.67       38.67      4.98 o
  14   0   8       40.29       30.22      4.58 o
  15   0   8      104.05      104.25      8.24 o
  16   0   8       35.57       34.76      5.23 o
  17   0   8      112.44      114.52      8.84 o
 -18   1   8       21.96       23.86      4.60 o
 -17   1   8       44.28       40.34      5.63 o
 -16   1   8       40.84       47.54      4.79 o
 -15   1   8       12.99       13.44      2.28 o
 -14   1   8        0.40        0.90      2.05 o
 -13   1   8      449.80      438.66      7.42 o
 -12   1   8       77.90       80.28      3.70 o
 -11   1   8       11.24       10.97      2.21 o
 -10   1   8      171.81      165.00      4.35 o
  -9   1   8        2.60        0.80      1.68 o
  -8   1   8       86.31       81.96      2.65 o
  -7   1   8      749.85      751.17      7.09 o
  -6   1   8      439.02      405.63      4.97 o
  -5   1   8      299.45      283.97      4.33 o
  -4   1   8       39.37       36.56      2.02 o
  -3   1   8      107.53       87.69      1.93 o
  -2   1   8       41.84       24.53      1.20 o
  -1   1   8        7.75       11.15      1.04 o
   0   1   8      613.31      635.96      4.55 o
   1   1   8      649.78      644.62      4.42 o
   2   1   8      110.96       84.52      1.73 o
   3   1   8      276.77      274.88      3.88 o
   4   1   8        5.22        4.28      0.79 o
   5   1   8      637.02      671.69      6.53 o
   6   1   8      354.43      343.35      7.20 o
   7   1   8       69.31       63.46      2.39 o
   8   1   8      298.74      294.68      4.32 o
   9   1   8       35.39       33.37      2.05 o
  10   1   8       55.86       50.71      2.89 o
  11   1   8       12.62       13.40      2.81 o
  12   1   8       17.53       18.22      2.90 o
  13   1   8        1.03        1.73      2.76 o
  14   1   8       88.17       94.33      5.08 o
  15   1   8        0.44        0.00      3.24 o
  16   1   8        4.58        4.83      3.45 o
  17   1   8       33.96       30.44      4.22 o
 -17   2   8        9.44        6.10      3.88 o
 -16   2   8        3.26        7.39      3.76 o
 -15   2   8        7.61        8.17      3.57 o
 -14   2   8       14.52       12.43      3.83 o
 -13   2   8      181.48      174.88      6.91 o
 -12   2   8      106.33      107.58      5.75 o
 -11   2   8        9.94        7.59      3.24 o
 -10   2   8      680.95      679.74     14.00 o
  -9   2   8       23.27       31.84      3.91 o
  -8   2   8       29.17       27.35      3.67 o
  -7   2   8        5.97        3.05      2.72 o
  -6   2   8      287.99      294.47      7.00 o
  -5   2   8      317.90      323.36      8.56 o
  -4   2   8      151.91      150.40      5.97 o
  -3   2   8        2.27        0.54      2.38 o
  -2   2   8       23.42       24.90      2.03 o
  -1   2   8      170.49      169.34      3.67 o
   0   2   8        2.85        1.54      0.55 o
   1   2   8       14.45       19.37      1.25 o
   2   2   8       23.07       25.99      1.42 o
   3   2   8      148.23      136.64      3.54 o
   4   2   8      142.47      143.04      6.66 o
   5   2   8        0.25        0.46      1.17 o
   6   2   8        0.34        0.13      1.66 o
   7   2   8      140.41      125.94      4.41 o
   8   2   8      162.66      168.55      4.83 o
   9   2   8      147.83      148.25      4.93 o
  10   2   8        1.91        3.76      1.95 o
  11   2   8      274.50      256.83      5.60 o
  12   2   8        3.97        2.34      2.47 o
  13   2   8        7.67        5.74      3.13 o
  14   2   8        3.22        2.81      3.16 o
  15   2   8       23.36       18.68      3.94 o
  16   2   8       16.36       11.00      3.76 o
 -15   3   8       72.27       78.54      5.99 o
 -14   3   8       68.57       59.22      5.32 o
 -13   3   8       24.83       25.59      4.17 o
 -12   3   8        6.80        9.48      3.52 o
 -11   3   8       16.56       15.12      3.68 o
 -10   3   8       43.61       38.24      4.08 o
  -9   3   8       13.11        9.06      2.93 o
  -8   3   8        9.79       11.43      2.71 o
  -7   3   8      662.60      672.07      9.44 o
  -6   3   8       28.23       26.81      2.85 o
  -5   3   8      329.24      305.62      7.46 o
  -4   3   8       14.10       11.13      2.81 o
  -3   3   8      197.92      200.49      9.35 o
  -2   3   8       94.34       98.17      4.90 o
  -1   3   8       36.99       37.94      4.26 o
   0   3   8        0.01        0.00      2.05 o
   1   3   8       15.08       15.82      2.22 o
   2   3   8       47.96       45.20      2.88 o
   3   3   8       58.48       57.56      3.06 o
   4   3   8      156.59      169.65      4.53 o
   5   3   8        2.50        0.00      1.83 o
   6   3   8       68.72       68.98      3.91 o
   7   3   8       19.63       17.76      2.66 o
   8   3   8       16.41       15.30      3.51 o
   9   3   8        6.65        4.18      3.51 o
  10   3   8       75.91       72.43      8.00 o
  11   3   8        1.58        0.00      3.75 o
  12   3   8        0.06        0.00      3.29 o
  13   3   8       32.03       32.56      5.33 o
  14   3   8       83.86       73.43      6.74 o
 -12   4   8       56.65       69.15      5.95 o
 -11   4   8       35.66       37.39      4.94 o
 -10   4   8        2.81        4.46      3.37 o
  -9   4   8       14.66        8.79      3.90 o
  -8   4   8        0.11        3.35      4.12 o
  -7   4   8        1.84        0.25      4.27 o
  -6   4   8        1.70        0.00      3.91 o
  -5   4   8       27.35       26.54      5.02 o
  -4   4   8      452.53      454.43     15.80 o
  -3   4   8       22.09       25.27      5.04 o
  -2   4   8      232.55      229.43      8.44 o
  -1   4   8       11.60       10.42      3.43 o
   0   4   8       29.91       37.21      4.09 o
   1   4   8        0.59        0.00      2.79 o
   2   4   8        2.87        5.95      2.68 o
   3   4   8       15.08       14.32      2.94 o
   4   4   8        4.33        4.80      2.73 o
   5   4   8        4.80        5.81      3.64 o
   6   4   8       83.25       78.38      5.68 o
   7   4   8       94.36       96.68      6.33 o
   8   4   8       39.78       53.79      5.38 o
   9   4   8        1.74        1.55      3.89 o
  10   4   8       11.26       13.64      4.31 o
  -4   5   8        3.34        2.21      4.82 o
  -3   5   8        0.32        0.00      4.68 o
  -2   5   8        2.15        1.46      4.92 o
  -1   5   8      132.45      129.98      8.36 o
   0   5   8       57.51       54.99      6.43 o
   1   5   8      150.10      148.45      9.89 o
   2   5   8        4.83        5.70      5.48 o
 -18   1   9        0.28        0.82      3.86 o
 -17   1   9       11.91        9.98      4.89 o
 -16   1   9       25.07       29.39      3.67 o
 -15   1   9        3.71        2.78      2.53 o
 -14   1   9       37.86       40.65      3.27 o
 -13   1   9       19.37       20.85      2.71 o
 -12   1   9      147.91      141.87      4.52 o
 -11   1   9      131.29      133.02      4.22 o
 -10   1   9       10.55        8.18      2.01 o
  -9   1   9        0.18        1.09      1.75 o
  -8   1   9       11.90       11.98      1.60 o
  -7   1   9        4.40        2.05      1.45 o
  -6   1   9       49.24       55.89      2.22 o
  -5   1   9       14.68       16.93      1.48 o
  -4   1   9        0.77        0.18      1.06 o
  -3   1   9       18.15       15.14      1.79 o
  -2   1   9       27.40       32.12      1.59 o
  -1   1   9      229.14      241.48      3.69 o
   0   1   9      328.02      318.44      3.67 o
   1   1   9      526.63      499.32      5.11 o
   2   1   9       43.17       36.01      1.38 o
   3   1   9        0.69        1.53      0.80 o
   4   1   9        3.57        2.88      0.81 o
   5   1   9        0.99        0.00      1.36 o
   6   1   9       17.72       18.17      1.70 o
   7   1   9       19.33       15.07      1.56 o
   8   1   9        0.09        0.00      1.44 o
   9   1   9       66.75       62.65      2.79 o
  10   1   9       30.93       35.73      3.11 o
  11   1   9        0.13        0.00      2.72 o
  12   1   9        0.32        0.23      2.75 o
  13   1   9       12.42       10.29      3.08 o
  14   1   9        6.33        5.79      3.21 o
  15   1   9        6.88        8.79      3.42 o
  16   1   9        0.39        0.00      3.54 o
 -17   2   9       13.22        8.39      4.10 o
 -16   2   9       10.99       12.70      4.11 o
 -15   2   9       19.08       21.75      4.01 o
 -14   2   9        5.08        6.77      3.62 o
 -13   2   9        6.72        5.58      3.59 o
 -12   2   9       11.48       13.47      3.39 o
 -11   2   9       40.52       54.08      4.51 o
 -10   2   9       29.85       30.74      3.84 o
  -9   2   9      605.74      604.25     11.00 o
  -8   2   9       75.05       67.55      4.50 o
  -7   2   9        7.07        5.90      4.15 o
  -6   2   9       94.61      101.90      5.53 o
  -5   2   9       24.34       29.18      3.78 o
  -4   2   9       14.99       18.20      3.33 o
  -3   2   9      155.90      145.90      4.39 o
  -2   2   9      440.37      440.85      6.52 o
  -1   2   9       60.93       58.38      2.49 o
   0   2   9       11.59       11.56      1.10 o
   1   2   9      108.26      100.34      1.96 o
   2   2   9      246.64      231.28      3.77 o
   3   2   9      157.59      153.65      3.13 o
   4   2   9      265.35      239.22      5.16 o
   5   2   9        1.36        0.95      1.08 o
   6   2   9      105.00       91.48      3.25 o
   7   2   9       69.09       72.61      3.13 o
   8   2   9        3.10        2.75      1.92 o
   9   2   9        0.32        0.00      1.96 o
  10   2   9        0.09        0.00      2.35 o
  11   2   9        5.30        4.35      2.99 o
  12   2   9      108.44      112.50      5.44 o
  13   2   9        1.42        2.41      3.23 o
  14   2   9        9.19        8.66      3.39 o
  15   2   9        2.49        0.00      3.71 o
 -15   3   9        0.41        0.96      4.27 o
 -14   3   9        7.22        4.45      3.97 o
 -13   3   9       19.85       23.23      4.27 o
 -12   3   9      116.34      125.35      6.62 o
 -11   3   9        0.23        0.00      3.55 o
 -10   3   9        1.96        0.10      3.64 o
  -9   3   9       18.88       18.00      3.77 o
  -8   3   9       45.72       57.94      4.68 o
  -7   3   9       10.17       12.10      3.78 o
  -6   3   9      143.12      141.75      5.92 o
  -5   3   9       35.11       38.08      3.24 o
  -4   3   9       72.33       75.37      3.84 o
  -3   3   9        0.22        1.66      2.49 o
  -2   3   9        0.00        0.86      3.02 o
  -1   3   9       54.41       49.04      3.31 o
   0   3   9      119.27      119.82      4.23 o
   1   3   9      257.96      256.93      5.79 o
   2   3   9       16.80       13.45      2.34 o
   3   3   9       14.68       14.60      2.22 o
   4   3   9      252.14      262.92      5.88 o
   5   3   9      158.46      166.73      5.66 o
   6   3   9        4.44        2.16      2.52 o
   7   3   9       16.60       15.39      3.70 o
   8   3   9       14.44       12.49      3.49 o
   9   3   9      124.58      140.00      7.15 o
  10   3   9        3.94        4.55      3.90 o
  11   3   9        2.40        2.79      3.26 o
  12   3   9        0.77        0.00      3.97 o
  13   3   9       15.64       18.34      4.60 o
 -11   4   9       24.73       24.58      4.69 o
 -10   4   9       38.50       41.58      4.29 o
  -9   4   9        2.29        3.09      3.88 o
  -8   4   9       59.86       39.99      5.62 o
  -7   4   9       64.72       69.29      5.38 o
  -6   4   9       29.99       27.64      4.70 o
  -5   4   9        0.24        0.33      4.02 o
  -4   4   9        8.38        6.78      4.14 o
  -3   4   9      112.16      112.47      5.93 o
  -2   4   9       67.09       69.53      5.07 o
  -1   4   9       63.64       58.96      5.56 o
   0   4   9       35.32       31.58      3.78 o
   1   4   9       32.39       31.49      4.12 o
   2   4   9       40.36       43.57      4.55 o
   3   4   9       20.69       19.95      3.68 o
   4   4   9       21.63       21.92      4.02 o
   5   4   9        2.89        5.93      3.91 o
   6   4   9       33.75       55.19      7.56 o
   7   4   9       67.16       78.27      6.00 o
   8   4   9       39.94       36.60      4.84 o
   9   4   9        0.55        5.36      4.49 o
 -18   0  10       35.68       45.92      7.06 o
 -17   0  10      141.58      140.54      7.95 o
 -16   0  10       64.05       57.38      7.67 o
 -15   0  10       44.77       36.99      5.65 o
 -14   0  10       29.11       30.39      5.12 o
 -13   0  10       87.92       83.79      7.39 o
 -12   0  10      211.11      210.89     16.90 o
 -11   0  10       47.44       61.42      9.71 o
 -10   0  10      133.31      113.69      7.68 o
  -9   0  10       16.26       21.05      3.86 o
  -8   0  10      271.58      274.70     12.39 o
  -7   0  10        1.03        3.30      3.09 o
  -6   0  10      128.74      149.55      7.03 o
  -5   0  10      545.61      540.77     11.76 o
  -4   0  10     1689.96     1748.25     61.93 o
  -3   0  10     2006.65     2137.41     14.64 o
  -2   0  10       66.72       81.49      5.59 o
  -1   0  10      180.62      183.88      8.06 o
   0   0  10      633.78      601.78      7.89 o
   1   0  10     2788.47     2851.71     45.69 o
   2   0  10       73.29       95.01      8.49 o
   3   0  10      313.47      304.61      4.49 o
   4   0  10      648.06      619.90      9.04 o
   5   0  10       30.13       29.58      1.97 o
   6   0  10        8.09        7.78      1.20 o
   7   0  10       41.73       37.41      3.22 o
   8   0  10      207.28      189.26      7.54 o
   9   0  10      450.64      429.27     19.86 o
  10   0  10      205.82      208.82      8.45 o
  11   0  10       56.38       54.17      5.42 o
  12   0  10      203.40      199.65      8.82 o
  13   0  10       67.70       70.78      8.88 o
  14   0  10        1.40        6.57      4.23 o
  15   0  10        4.23        1.94      4.59 o
  16   0  10        0.86        0.00      4.78 o
 -17   1  10       40.23       38.90      4.70 o
 -16   1  10        6.84        9.24      3.22 o
 -15   1  10       76.73       72.85      4.67 o
 -14   1  10      123.00      128.81      5.68 o
 -13   1  10      137.95      134.44      5.78 o
 -12   1  10       33.74       32.21      3.03 o
 -11   1  10       22.32       24.50      2.69 o
 -10   1  10       78.60       89.65      3.82 o
  -9   1  10       49.67       56.52      3.72 o
  -8   1  10        9.18       14.48      2.09 o
  -7   1  10      175.41      171.94      4.36 o
  -6   1  10      627.92      636.74      7.70 o
  -5   1  10      233.21      237.93      4.15 o
  -4   1  10       98.01       97.83      3.35 o
  -3   1  10      333.16      348.05      7.29 o
  -2   1  10     2141.61     2132.13     13.10 o
  -1   1  10      700.13      702.29     10.61 o
   0   1  10       98.36      113.46      5.05 o
   1   1  10      160.75      163.36      2.77 o
   2   1  10       26.06       24.27      1.60 o
   3   1  10      229.88      229.56      3.78 o
   4   1  10      227.10      230.55      4.07 o
   5   1  10       55.70       56.88      2.48 o
   6   1  10      501.13      481.98      6.89 o
   7   1  10      459.73      439.43      6.00 o
   8   1  10        3.88        0.93      1.75 o
   9   1  10       79.96       73.08      3.27 o
  10   1  10       89.04       83.17      4.15 o
  11   1  10       38.05       41.91      3.69 o
  12   1  10       61.25       61.22      3.98 o
  13   1  10       12.94       17.89      2.96 o
  14   1  10       57.97       67.70      4.65 o
  15   1  10       94.27       96.39      5.50 o
 -16   2  10       31.86       31.90      4.79 o
 -15   2  10       62.72       67.49      5.63 o
 -14   2  10        0.58        0.00      3.82 o
 -13   2  10       12.92       15.50      3.89 o
 -12   2  10       48.12       50.41      4.80 o
 -11   2  10       69.85       77.55      5.17 o
 -10   2  10       16.11       19.72      4.11 o
  -9   2  10       72.85       74.77      7.25 o
  -8   2  10      102.61      102.53      6.22 o
  -7   2  10      483.51      487.58     11.38 o
  -6   2  10       16.46       26.47      4.17 o
  -5   2  10      673.93      666.30     12.57 o
  -4   2  10       99.31      105.76      5.01 o
  -3   2  10        5.82        9.34      2.69 o
  -2   2  10        6.43        8.25      2.37 o
  -1   2  10      104.66      106.96      3.86 o
   0   2  10      195.65      191.92      4.52 o
   1   2  10      223.68      237.65      5.47 o
   2   2  10       20.51       25.84      1.80 o
   3   2  10       52.77       57.31      2.59 o
   4   2  10      356.59      346.54      6.73 o
   5   2  10        7.71       12.90      2.46 o
   6   2  10        2.40        3.95      1.84 o
   7   2  10        1.14        4.25      2.32 o
   8   2  10       20.76       22.63      2.75 o
   9   2  10       72.98       73.11      3.90 o
  10   2  10       33.76       35.59      3.63 o
  11   2  10       37.16       34.36      3.78 o
  12   2  10       61.01       62.87      4.72 o
  13   2  10       11.33        8.11      3.51 o
  14   2  10       21.62       28.26      4.04 o
 -14   3  10        1.26        0.00      4.23 o
 -13   3  10        5.52        2.77      3.99 o
 -12   3  10        3.14        3.16      4.07 o
 -11   3  10       47.75       48.89      5.00 o
 -10   3  10      280.06      320.05      9.44 o
  -9   3  10       64.19       70.18      6.20 o
  -8   3  10      123.13      118.61     10.28 o
  -7   3  10       15.21       18.09      3.48 o
  -6   3  10       18.46       13.82      3.27 o
  -5   3  10       11.89        8.82      3.04 o
  -4   3  10        2.72        3.28      2.88 o
  -3   3  10        0.03        0.84      3.02 o
  -2   3  10       10.68       19.59      3.09 o
  -1   3  10        0.72        0.00      2.46 o
   0   3  10       67.80       66.33      3.66 o
   1   3  10      217.80      206.70      5.54 o
   2   3  10       47.85       48.34      3.19 o
   3   3  10        0.39        0.00      2.70 o
   4   3  10       24.15       21.70      2.99 o
   5   3  10        0.96        1.87      3.44 o
   6   3  10       11.40       15.51      3.83 o
   7   3  10       28.01       28.87      4.45 o
   8   3  10        8.21        9.64      3.90 o
   9   3  10       28.50       28.62      3.80 o
  10   3  10        0.20        0.42      3.30 o
  11   3  10       35.19       39.20      5.42 o
  12   3  10        0.05        1.50      4.31 o
 -10   4  10       11.29        2.22      4.46 o
  -9   4  10        5.42        4.14      4.32 o
  -8   4  10       17.11       13.78      4.96 o
  -7   4  10        5.54        7.60      3.79 o
  -6   4  10       10.76       13.71      3.66 o
  -5   4  10        0.63        3.49      3.63 o
  -4   4  10        5.10        1.53      3.55 o
  -3   4  10      102.84       91.62      5.64 o
  -2   4  10       37.93       40.18      4.31 o
  -1   4  10        1.04        1.57      3.13 o
   0   4  10        7.82        4.39      3.59 o
   1   4  10        0.00        0.00      2.85 o
   2   4  10        8.62        5.15      3.86 o
   3   4  10       20.75       20.08      4.08 o
   4   4  10       30.41       36.05      4.96 o
   5   4  10        0.78        2.12      4.04 o
   6   4  10        7.24        9.32      4.32 o
   7   4  10        0.97        0.01      4.22 o
   8   4  10       40.50       49.80      5.64 o
 -16   1  11        0.03        0.00      3.44 o
 -15   1  11        6.21        8.78      3.49 o
 -14   1  11        6.28        8.41      3.55 o
 -13   1  11      136.38      123.76      6.04 o
 -12   1  11        1.71        5.22      3.31 o
 -11   1  11       14.64       13.13      3.26 o
 -10   1  11       46.06       35.95      2.98 o
  -9   1  11       21.15       17.76      2.43 o
  -8   1  11       94.74       86.27      4.37 o
  -7   1  11      411.48      359.52     10.15 o
  -6   1  11       14.84       14.60      2.29 o
  -5   1  11        8.30       11.50      2.11 o
  -4   1  11       60.93       70.22      4.85 o
  -3   1  11     1079.80     1043.02     10.73 o
  -2   1  11      542.64      518.48      8.84 o
  -1   1  11      261.27      255.56      6.88 o
   0   1  11       65.07       55.43      2.34 o
   1   1  11       12.46       11.20      1.53 o
   2   1  11       25.41       24.74      1.84 o
   3   1  11      496.09      487.98      5.29 o
   4   1  11      283.87      276.18      5.08 o
   5   1  11        0.08        0.00      1.84 o
   6   1  11       58.83       52.44      2.66 o
   7   1  11       14.13        7.77      2.14 o
   8   1  11       38.83       32.98      2.62 o
   9   1  11       16.42       16.62      2.18 o
  10   1  11        0.57        0.00      2.59 o
  11   1  11        2.70        3.85      2.70 o
  12   1  11        1.27        0.64      2.95 o
  13   1  11        0.96        0.71      3.09 o
  14   1  11        0.49        1.25      3.22 o
 -15   2  11       48.09       57.31      5.52 o
 -14   2  11       37.10       32.26      4.63 o
 -13   2  11        1.90        0.00      4.17 o
 -12   2  11       16.49       12.47      4.33 o
 -11   2  11       15.22       13.74      4.23 o
 -10   2  11       12.51       12.82      3.98 o
  -9   2  11       45.83       45.12      5.35 o
  -8   2  11       49.09       54.93      5.18 o
  -7   2  11        1.26        4.45      3.99 o
  -6   2  11     1033.95     1020.32     16.28 o
  -5   2  11      957.25      896.77     13.50 o
  -4   2  11       54.27       52.86      4.23 o
  -3   2  11        8.95        7.74      3.01 o
  -2   2  11       17.02       21.50      2.61 o
  -1   2  11        4.74        3.72      1.59 o
   0   2  11       14.44       14.66      1.87 o
   1   2  11        3.11        4.88      1.34 o
   2   2  11      144.96      135.62      3.32 o
   3   2  11      265.39      248.44      5.17 o
   4   2  11       45.33       45.84      3.31 o
   5   2  11       23.64       11.63      2.57 o
   6   2  11      311.45      332.48      7.09 o
   7   2  11      141.40      153.23      6.94 o
   8   2  11        4.80        6.90      2.95 o
   9   2  11        3.99        2.88      2.90 o
  10   2  11        4.48        0.64      3.06 o
  11   2  11       10.43        7.79      3.23 o
  12   2  11       20.79       18.93      3.66 o
  13   2  11       18.04       25.17      3.85 o
 -13   3  11       12.37       13.76      5.22 o
 -12   3  11      109.53      119.35     10.80 o
 -11   3  11       89.26       89.56      7.21 o
 -10   3  11       19.40       10.83      4.80 o
  -9   3  11      484.35      482.40     13.53 o
  -8   3  11      399.21      391.67     12.10 o
  -7   3  11        0.84        4.12      3.30 o
  -6   3  11        7.86       10.87      3.15 o
  -5   3  11        2.87        0.50      3.09 o
  -4   3  11       76.70       81.26      5.21 o
  -3   3  11       72.19       74.51      5.93 o
  -2   3  11       48.42       48.10      3.70 o
  -1   3  11       18.52       20.32      2.89 o
   0   3  11      172.72      171.25      8.07 o
   1   3  11       76.60       85.85      4.76 o
   2   3  11       20.05        8.66      2.88 o
   3   3  11        0.00        0.00      2.89 o
   4   3  11       15.43       19.24      4.11 o
   5   3  11      131.00      143.65      7.26 o
   6   3  11       69.80       78.78      4.82 o
   7   3  11       13.24       16.65      3.28 o
   8   3  11        4.54        8.01      3.35 o
   9   3  11      175.81      169.05      7.77 o
  10   3  11      146.97      175.32      8.16 o
  -8   4  11        4.18        0.00      4.85 o
  -7   4  11        3.63        2.53      4.57 o
  -6   4  11       31.50       40.06      5.73 o
  -5   4  11       11.29       13.36      4.78 o
  -4   4  11        0.01        2.12      4.28 o
  -3   4  11       37.62       48.09      4.14 o
  -2   4  11       48.58       53.48      4.23 o
  -1   4  11        1.73        2.81      2.93 o
   0   4  11       30.42       37.72      5.39 o
   1   4  11        7.24       11.59      4.57 o
   2   4  11        3.66        0.40      4.15 o
   3   4  11       56.41       56.05      5.40 o
   4   4  11       39.71       47.08      5.28 o
   5   4  11        0.07        0.00      4.36 o
   6   4  11       15.40       15.20      4.61 o
 -16   0  12        1.54        7.64      4.99 o
 -15   0  12       28.96       29.50      4.34 o
 -14   0  12       23.51       32.78      5.07 o
 -13   0  12       10.41        9.22      4.36 o
 -12   0  12       63.57       65.10      6.12 o
 -11   0  12      886.29      843.97     33.77 o
 -10   0  12      281.52      263.17     13.21 o
  -9   0  12      353.45      311.92     10.49 o
  -8   0  12      399.98      384.81     23.26 o
  -7   0  12      418.06      414.49     11.65 o
  -6   0  12      244.36      254.52     15.33 o
  -5   0  12       26.92       26.58      4.22 o
  -4   0  12      289.75      291.71      9.52 o
  -3   0  12      351.23      351.71     12.65 o
  -2   0  12      604.91      604.28     11.69 o
  -1   0  12      460.87      475.45     21.80 o
   0   0  12     6017.63     6078.14     38.50 o
   1   0  12        5.94       15.63      3.21 o
   2   0  12      104.57      105.76      4.15 o
   3   0  12       65.24       66.78      3.70 o
   4   0  12       37.28       40.73      3.32 o
   5   0  12      141.05      143.93      5.86 o
   6   0  12      218.00      226.54      7.10 o
   7   0  12       25.61       26.90      3.32 o
   8   0  12       14.50        8.71      3.40 o
   9   0  12      157.00      165.25      8.03 o
  10   0  12       38.96       29.90      4.70 o
  11   0  12       18.68       14.51      4.00 o
  12   0  12       44.55       41.26      6.45 o
  13   0  12       28.43       31.74      6.56 o
  14   0  12       42.90       62.79      7.55 o
 -16   1  12        2.34        5.66      3.78 o
 -15   1  12        0.66        0.00      3.59 o
 -14   1  12      137.68      160.74      6.98 o
 -13   1  12       84.02       81.28      5.27 o
 -12   1  12        0.85        3.71      3.15 o
 -11   1  12       31.31       28.56      4.05 o
 -10   1  12      165.30      160.73      6.51 o
  -9   1  12      181.19      177.63      6.71 o
  -8   1  12      449.32      428.09     15.14 o
  -7   1  12        5.02        1.85      3.24 o
  -6   1  12      489.58      457.07      7.28 o
  -5   1  12      587.14      597.18      9.61 o
  -4   1  12        3.13        6.30      2.35 o
  -3   1  12      859.77      857.19      9.32 o
  -2   1  12       17.52       17.34      2.30 o
  -1   1  12       62.09       67.63      3.58 o
   0   1  12      165.15      166.80      4.17 o
   1   1  12       27.46       26.45      1.86 o
   2   1  12      336.48      337.18      5.81 o
   3   1  12     1846.40     1861.35     20.12 o
   4   1  12       19.50       22.59      2.32 o
   5   1  12       59.18       53.60      2.60 o
   6   1  12       47.42       40.49      2.77 o
   7   1  12        0.23        1.50      1.89 o
   8   1  12        8.63       12.81      2.17 o
   9   1  12       83.34       78.27      4.16 o
  10   1  12       17.68       17.85      2.75 o
  11   1  12       55.27       48.80      3.82 o
  12   1  12       56.77       56.92      4.08 o
  13   1  12        6.68        7.80      3.63 o
 -14   2  12       12.20       16.22      4.82 o
 -13   2  12       50.91       52.34      5.91 o
 -12   2  12       37.52       39.98      5.90 o
 -11   2  12       45.09       51.35      7.14 o
 -10   2  12        0.97        1.43      4.01 o
  -9   2  12        4.88        4.39      3.93 o
  -8   2  12      141.68      146.95      7.37 o
  -7   2  12        6.38       11.41      4.02 o
  -6   2  12      359.51      338.49     10.87 o
  -5   2  12       91.12      100.64      5.61 o
  -4   2  12        9.87        7.01      3.50 o
  -3   2  12      455.48      428.21     12.16 o
  -2   2  12       77.54       71.71      4.04 o
  -1   2  12        2.97        0.55      2.27 o
   0   2  12       42.21       44.88      3.38 o
   1   2  12      127.67      127.87      4.43 o
   2   2  12      105.26      114.75      4.38 o
   3   2  12       24.02       23.76      2.85 o
   4   2  12       12.80        5.72      2.57 o
   5   2  12      126.85      134.33      5.50 o
   6   2  12      888.83      902.20     12.38 o
   7   2  12       61.21       69.29      4.64 o
   8   2  12      201.19      200.52      6.94 o
   9   2  12       40.87       39.08      4.06 o
  10   2  12       16.13       21.69      3.51 o
  11   2  12        1.44        0.00      3.52 o
  12   2  12       13.84        9.08      3.80 o
 -12   3  12       34.45       41.54      5.81 o
 -11   3  12       53.65       64.31      6.50 o
 -10   3  12        0.05        0.00      4.68 o
  -9   3  12      156.72      150.60      8.36 o
  -8   3  12        1.53        5.41      3.41 o
  -7   3  12        0.83        0.00      3.35 o
  -6   3  12       12.59       11.32      3.40 o
  -5   3  12       27.46       33.24      3.91 o
  -4   3  12       38.64       44.65      4.25 o
  -3   3  12        1.75        1.12      2.81 o
  -2   3  12        0.07        0.00      2.70 o
  -1   3  12       15.77       22.12      3.03 o
   0   3  12       67.17       75.91      5.34 o
   1   3  12       43.28       46.54      4.54 o
   2   3  12        0.07        0.00      3.17 o
   3   3  12       57.55       48.17      3.97 o
   4   3  12        0.35        0.00      3.09 o
   5   3  12        0.92        0.00      3.09 o
   6   3  12       59.88       64.22      4.65 o
   7   3  12       32.96       34.84      4.08 o
   8   3  12       35.19       34.19      4.98 o
   9   3  12       51.97       50.10      5.63 o
  -6   4  12        0.95        3.93      4.58 o
  -5   4  12       24.27       26.75      5.04 o
  -4   4  12       18.39       20.24      4.69 o
  -3   4  12        0.46        0.00      3.92 o
  -2   4  12       44.02       43.40      6.05 o
  -1   4  12       17.16       13.08      5.08 o
   0   4  12       15.04       14.61      6.64 o
   1   4  12       13.26       11.40      5.09 o
   2   4  12        4.67        1.21      4.58 o
   3   4  12        0.68        0.00      4.72 o
 -15   1  13       35.24       30.80      4.47 o
 -14   1  13       26.81       19.59      3.94 o
 -13   1  13        8.39        4.89      3.55 o
 -12   1  13      135.36      132.22      6.45 o
 -11   1  13       72.13       78.75      5.31 o
 -10   1  13       26.71       19.91      3.67 o
  -9   1  13        0.14        1.00      3.22 o
  -8   1  13       60.14       48.55      4.28 o
  -7   1  13        0.20        2.82      3.16 o
  -6   1  13        9.09        4.38      3.17 o
  -5   1  13        2.79        2.31      3.14 o
  -4   1  13      359.51      345.05      7.73 o
  -3   1  13      155.19      142.20      4.14 o
  -2   1  13      104.92      100.08      4.47 o
  -1   1  13       10.32       10.16      1.99 o
   0   1  13        2.72        1.72      1.88 o
   1   1  13       29.01       24.48      2.45 o
   2   1  13      183.67      177.45      4.38 o
   3   1  13        0.69        0.24      2.17 o
   4   1  13      605.53      614.11      7.84 o
   5   1  13        0.00        1.25      1.97 o
   6   1  13       12.68       11.13      2.11 o
   7   1  13       12.69        5.82      2.11 o
   8   1  13       25.61       26.40      2.43 o
   9   1  13        0.31        0.00      2.46 o
  10   1  13       33.45       33.28      3.90 o
  11   1  13        2.59        0.53      3.58 o
  12   1  13       13.05        9.86      3.73 o
 -13   2  13       13.80       17.58      4.76 o
 -12   2  13       41.39       43.91      5.96 o
 -11   2  13        1.32        1.93      4.19 o
 -10   2  13       24.07       18.89      4.70 o
  -9   2  13      125.61      116.10      7.72 o
  -8   2  13       22.07       31.55      4.96 o
  -7   2  13       88.88       80.13      6.01 o
  -6   2  13      112.50      115.32      6.04 o
  -5   2  13        8.96        7.23      3.43 o
  -4   2  13       15.71       15.47      3.56 o
  -3   2  13       52.83       43.02      3.78 o
  -2   2  13       21.11       18.63      2.83 o
  -1   2  13       48.43       49.69      3.41 o
   0   2  13      129.12      122.75      6.40 o
   1   2  13       95.67      104.58      5.45 o
   2   2  13        0.11        0.00      3.17 o
   3   2  13        1.61        2.86      2.46 o
   4   2  13        1.13        0.00      2.61 o
   5   2  13       32.21       26.10      3.27 o
   6   2  13        0.54        0.00      3.31 o
   7   2  13      154.37      152.16      8.33 o
   8   2  13        8.23       12.02      3.41 o
   9   2  13       66.16       74.10      5.16 o
  10   2  13        5.63        2.20      3.72 o
 -10   3  13       21.33       19.43      5.13 o
  -9   3  13        0.26        3.65      4.03 o
  -8   3  13       12.92        8.72      3.45 o
  -7   3  13        4.10        3.52      3.43 o
  -6   3  13       38.98       33.78      4.12 o
  -5   3  13        1.58        1.09      3.18 o
  -4   3  13        4.43        9.03      2.90 o
  -3   3  13       99.73      101.10      6.89 o
  -2   3  13      252.38      246.48      9.05 o
  -1   3  13        0.13        2.81      3.77 o
   0   3  13       23.50       26.96      4.28 o
   1   3  13        0.38        0.00      4.57 o
   2   3  13       84.55      100.65      6.54 o
   3   3  13       52.08       49.83      5.44 o
   4   3  13        0.00        0.95      4.31 o
   5   3  13       14.39       21.89      4.60 o
   6   3  13       37.07       37.44      5.61 o
   7   3  13       24.54       26.51      4.64 o
 -14   0  14       92.38      105.15     18.26 o
 -13   0  14        6.14        4.11      6.37 o
 -12   0  14      125.05      127.74      9.39 o
 -11   0  14      105.72      101.59      8.33 o
 -10   0  14        4.89        2.02      4.80 o
  -9   0  14        4.33       12.58      3.55 o
  -8   0  14        0.01        0.24      3.33 o
  -7   0  14      112.85      118.33      6.20 o
  -6   0  14      188.64      209.62      9.26 o
  -5   0  14       26.31       28.66      3.88 o
  -4   0  14      131.98      130.69      5.74 o
  -3   0  14       81.63       83.77      4.78 o
  -2   0  14       60.70       56.82      4.15 o
  -1   0  14        0.14        0.00      2.56 o
   0   0  14      371.34      353.98      8.39 o
   1   0  14       89.75       79.08      6.12 o
   2   0  14      329.40      302.13     10.05 o
   3   0  14       29.36       34.08      4.43 o
   4   0  14       19.92       14.49      3.19 o
   5   0  14       42.99       43.33      4.16 o
   6   0  14      218.53      230.48      7.95 o
   7   0  14      156.12      161.65      8.21 o
   8   0  14        4.40        0.83      4.04 o
   9   0  14        0.55        5.22      4.25 o
  10   0  14       52.72       70.73      6.58 o
  11   0  14      207.44      191.86      9.93 o
 -13   1  14        3.22        2.09      3.69 o
 -12   1  14       84.64       90.06      5.97 o
 -11   1  14       39.82       46.56      4.61 o
 -10   1  14       36.46       32.28      4.26 o
  -9   1  14      185.46      169.15     13.46 o
  -8   1  14      101.84      101.11      5.68 o
  -7   1  14       32.70       21.40      3.63 o
  -6   1  14        9.44        3.49      3.08 o
  -5   1  14       28.59       29.15      4.55 o
  -4   1  14       87.67       89.73      4.53 o
  -3   1  14      239.83      244.66      6.26 o
  -2   1  14       28.20       31.99      2.98 o
  -1   1  14      190.96      195.27      5.45 o
   0   1  14       82.42       90.92      4.80 o
   1   1  14       46.52       41.03      2.88 o
   2   1  14       41.85       36.78      2.90 o
   3   1  14        0.78        2.24      2.59 o
   4   1  14       14.88       17.36      2.46 o
   5   1  14      151.40      141.91      5.13 o
   6   1  14        0.47        0.00      2.21 o
   7   1  14       24.36       23.82      2.50 o
   8   1  14      148.85      128.53      5.41 o
   9   1  14       59.48       63.55      4.19 o
  10   1  14       17.56       14.77      3.31 o
 -12   2  14        2.55        6.33      4.43 o
 -11   2  14       25.71       19.70      4.78 o
 -10   2  14       12.91       11.64      4.29 o
  -9   2  14       62.39       67.10      6.10 o
  -8   2  14        1.25        2.02      4.05 o
  -7   2  14       68.95       83.28      5.55 o
  -6   2  14      295.80      276.75      8.82 o
  -5   2  14      124.13      124.36      6.31 o
  -4   2  14       70.66       51.09      4.13 o
  -3   2  14       45.48       48.19      3.71 o
  -2   2  14       65.07       63.74      4.94 o
  -1   2  14       17.39       14.10      3.17 o
   0   2  14        8.25        7.97      4.16 o
   1   2  14      119.73      122.20      6.55 o
   2   2  14      153.74      159.23      9.38 o
   3   2  14       20.39       15.02      3.68 o
   4   2  14       26.87       31.42      5.50 o
   5   2  14      255.07      232.36     12.99 o
   6   2  14        4.97        0.00      3.39 o
   7   2  14        3.40        0.00      3.62 o
   8   2  14       17.96       10.27      3.65 o
   9   2  14       24.12       14.04      3.97 o
  -8   3  14       69.11       57.79      4.95 o
  -7   3  14       23.93       29.34      4.17 o
  -6   3  14       11.51       13.07      3.56 o
  -5   3  14       19.52       19.96      3.73 o
  -4   3  14       26.46       29.39      4.22 o
  -3   3  14       23.13       15.91      4.41 o
  -2   3  14       14.23       15.90      4.15 o
  -1   3  14      224.12      197.72     15.36 o
   0   3  14       39.68       45.69      6.35 o
   1   3  14        1.66        5.39      4.98 o
   2   3  14       28.82       23.79      4.90 o
   3   3  14       39.33       47.07      5.50 o
   4   3  14       57.38       63.59      6.05 o
   5   3  14        4.64        0.00      5.57 o
 -12   1  15        0.99        0.76      3.59 o
 -11   1  15        2.14        1.91      3.56 o
 -10   1  15        3.63        1.55      3.74 o
  -9   1  15        0.08        0.00      3.47 o
  -8   1  15        6.66        3.81      3.34 o
  -7   1  15        0.69        1.48      3.22 o
  -6   1  15       42.67       48.42      4.12 o
  -5   1  15       61.29       59.61      6.14 o
  -4   1  15       17.91        9.13      2.61 o
  -3   1  15        1.27        1.19      2.38 o
  -2   1  15        0.01        0.00      2.91 o
  -1   1  15       12.58        9.86      2.89 o
   0   1  15       59.01       61.46      4.31 o
   1   1  15        0.44        1.29      2.93 o
   2   1  15       24.46       21.16      3.38 o
   3   1  15       92.25       82.56      5.02 o
   4   1  15       23.68       26.09      3.61 o
   5   1  15        0.17        1.19      3.20 o
   6   1  15       12.24       13.24      3.21 o
   7   1  15       60.67       53.14      3.86 o
   8   1  15       15.03       13.49      3.36 o
   9   1  15        4.14        5.03      3.46 o
 -10   2  15       10.73        8.44      4.37 o
  -9   2  15       21.87       24.32      4.81 o
  -8   2  15       21.37       25.28      4.32 o
  -7   2  15        4.79        7.04      3.81 o
  -6   2  15        1.83        5.07      3.61 o
  -5   2  15        8.57        8.14      3.62 o
  -4   2  15        2.10        3.47      3.90 o
  -3   2  15      155.23      147.65      6.49 o
  -2   2  15       33.44       33.90      3.98 o
  -1   2  15        0.19        0.00      3.31 o
   0   2  15       15.02       14.45      3.89 o
   1   2  15       47.83       49.27      4.81 o
   2   2  15       27.09       22.91      4.23 o
   3   2  15        0.25        0.00      4.20 o
   4   2  15       40.32       36.95      4.88 o
   5   2  15       90.07       85.12      8.03 o
   6   2  15      189.00      182.99     11.68 o
   7   2  15        0.43        1.72      4.57 o
  -4   3  15        0.04        2.56      4.60 o
  -3   3  15        1.04        0.00      5.32 o
  -2   3  15       13.40       23.93      5.71 o
  -1   3  15       15.86       16.38      5.41 o
   0   3  15       29.16       29.62      5.83 o
   1   3  15        3.18        5.76      5.23 o
 -10   0  16       69.92       77.30      7.98 o
  -9   0  16       98.89      108.42      8.98 o
  -8   0  16       21.65       30.23      5.61 o
  -7   0  16       14.71       16.26      5.19 o
  -6   0  16      333.71      368.94     11.99 o
  -5   0  16      403.44      467.39     15.61 o
  -4   0  16       17.67       14.17      3.98 o
  -3   0  16       98.18       90.03     10.94 o
  -2   0  16      189.26      166.52     10.95 o
  -1   0  16       59.83       57.06      5.86 o
   0   0  16       76.70       70.47      6.15 o
   1   0  16       10.81       12.46      4.13 o
   2   0  16      177.45      176.16     10.36 o
   3   0  16      304.41      316.90     13.58 o
   4   0  16       34.70       27.82      4.75 o
   5   0  16       18.82       20.58      3.82 o
   6   0  16       23.18       18.98      4.02 o
   7   0  16      144.09      166.87      9.25 o
 -10   1  16       11.01       11.65      4.48 o
  -9   1  16       66.50       72.36      5.48 o
  -8   1  16      208.33      229.17      8.42 o
  -7   1  16       61.12       58.43      4.45 o
  -6   1  16        2.55        5.44      3.08 o
  -5   1  16       19.00       16.67      3.08 o
  -4   1  16       52.38       43.65      4.38 o
  -3   1  16      209.20      208.69      7.47 o
  -2   1  16      131.85      147.46      7.64 o
  -1   1  16       28.08       37.21      4.83 o
   0   1  16      225.55      212.70     12.78 o
   1   1  16      137.22      141.47      6.37 o
   2   1  16       69.98       78.04      5.67 o
   3   1  16        0.98        0.00      3.76 o
   4   1  16       77.40       80.62      5.27 o
   5   1  16       87.07      106.49      6.95 o
   6   1  16       41.96       41.33      4.26 o
  -7   2  16        0.08        0.00      3.88 o
  -6   2  16       48.65       61.89      6.53 o
  -5   2  16       83.45      100.94      6.69 o
  -4   2  16        1.10        1.36      3.71 o
  -3   2  16       12.97       11.69      3.89 o
  -2   2  16       47.97       56.91      5.60 o
  -1   2  16      131.33      161.28      8.00 o
   0   2  16       47.40       54.94      6.07 o
   1   2  16       16.30       14.50      5.12 o
   2   2  16       35.88       45.86      6.46 o
   3   2  16       50.07       58.98      6.75 o
   4   2  16       12.65        6.63      4.66 o
  -7   1  17       13.69       16.87      4.66 o
  -6   1  17        5.91        8.44      4.30 o
  -5   1  17        0.05        0.53      3.66 o
  -4   1  17        0.40        0.35      4.27 o
  -3   1  17        4.53        5.86      4.31 o
  -2   1  17        0.33        1.96      4.29 o
  -1   1  17        0.14        1.58      3.56 o
   0   1  17        1.93        2.47      3.53 o
   1   1  17       46.50       50.71      5.40 o
   2   1  17       31.72       33.94      4.94 o
   3   1  17       75.07       91.59      7.71 o
 
